# Supplementary material for: Intra-Domain Residue Coevolution in Transcription Factors Contributes to DNA Binding Specificity
Source: Microbiol Spectr. 2023 Mar 21;11(2):e03651-22. doi: 10.1128/spectrum.03651-22 (PMC10100741; doi:10.1128/spectrum.03651-22)
Supplement: Supplemental file 2 — Table S2. Download spectrum.03651-22-s0002.xlsx, XLSX file, 0.2 MB [file spectrum.03651-22-s0002.xlsx]

## Sheet: highly_coevolved_resides
Position1	Position2	value	class	tf_fam	method	pairs
46	49	0.444942	intra	Homeobox	MI	46_49
46	53	0.531392	intra	Homeobox	MI	46_53
49	53	0.55021	intra	Homeobox	MI	49_53
5	46	0.426737	between	Homeobox	MI	5_46
6	46	0.436242	between	Homeobox	MI	6_46
6	53	0.543044	between	Homeobox	MI	6_53
7	46	0.46303	between	Homeobox	MI	7_46
7	53	0.446651	between	Homeobox	MI	7_53
18	53	0.552273	between	Homeobox	MI	18_53
21	53	0.436977	between	Homeobox	MI	21_53
27	53	0.641966	between	Homeobox	MI	27_53
41	46	0.479008	between	Homeobox	MI	41_46
41	53	0.499885	between	Homeobox	MI	41_53
43	46	0.4953	between	Homeobox	MI	43_46
45	46	0.657372	between	Homeobox	MI	45_46
45	49	0.442667	between	Homeobox	MI	45_49
45	53	0.662517	between	Homeobox	MI	45_53
53	55	0.540524	between	Homeobox	MI	53_55
53	57	0.426475	between	Homeobox	MI	53_57
3	5	0.449782	extra	Homeobox	MI	3_5
3	6	0.565767	extra	Homeobox	MI	3_6
3	9	0.526186	extra	Homeobox	MI	3_9
3	18	0.464086	extra	Homeobox	MI	3_18
3	27	0.479162	extra	Homeobox	MI	3_27
3	28	0.532078	extra	Homeobox	MI	3_28
3	31	0.43914	extra	Homeobox	MI	3_31
5	6	0.627294	extra	Homeobox	MI	5_6
5	7	0.490204	extra	Homeobox	MI	5_7
5	9	0.450337	extra	Homeobox	MI	5_9
5	12	0.432471	extra	Homeobox	MI	5_12
5	45	0.4735	extra	Homeobox	MI	5_45
6	7	0.635545	extra	Homeobox	MI	6_7
6	8	0.429246	extra	Homeobox	MI	6_8
6	9	0.657495	extra	Homeobox	MI	6_9
6	10	0.51151	extra	Homeobox	MI	6_10
6	13	0.528468	extra	Homeobox	MI	6_13
6	18	0.596376	extra	Homeobox	MI	6_18
6	22	0.438901	extra	Homeobox	MI	6_22
6	27	0.622513	extra	Homeobox	MI	6_27
6	41	0.59981	extra	Homeobox	MI	6_41
6	45	0.531678	extra	Homeobox	MI	6_45
7	8	0.40058	extra	Homeobox	MI	7_8
7	9	0.444228	extra	Homeobox	MI	7_9
7	18	0.460837	extra	Homeobox	MI	7_18
7	24	0.523927	extra	Homeobox	MI	7_24
7	27	0.430552	extra	Homeobox	MI	7_27
7	41	0.460374	extra	Homeobox	MI	7_41
7	42	0.433511	extra	Homeobox	MI	7_42
7	43	0.500993	extra	Homeobox	MI	7_43
7	45	0.452134	extra	Homeobox	MI	7_45
8	11	0.468398	extra	Homeobox	MI	8_11
9	10	0.499142	extra	Homeobox	MI	9_10
9	12	0.473236	extra	Homeobox	MI	9_12
9	13	0.558329	extra	Homeobox	MI	9_13
9	18	0.50924	extra	Homeobox	MI	9_18
9	20	0.450184	extra	Homeobox	MI	9_20
9	28	0.453522	extra	Homeobox	MI	9_28
10	13	0.465005	extra	Homeobox	MI	10_13
13	18	0.594031	extra	Homeobox	MI	13_18
13	21	0.458378	extra	Homeobox	MI	13_21
13	27	0.506803	extra	Homeobox	MI	13_27
13	28	0.467259	extra	Homeobox	MI	13_28
13	36	0.404933	extra	Homeobox	MI	13_36
18	21	0.531131	extra	Homeobox	MI	18_21
18	22	0.541131	extra	Homeobox	MI	18_22
18	23	0.4522	extra	Homeobox	MI	18_23
18	26	0.436287	extra	Homeobox	MI	18_26
18	27	0.603413	extra	Homeobox	MI	18_27
18	28	0.570858	extra	Homeobox	MI	18_28
18	29	0.620345	extra	Homeobox	MI	18_29
18	30	0.399537	extra	Homeobox	MI	18_30
18	31	0.493938	extra	Homeobox	MI	18_31
18	41	0.520757	extra	Homeobox	MI	18_41
18	45	0.526062	extra	Homeobox	MI	18_45
20	21	0.578618	extra	Homeobox	MI	20_21
21	22	0.440773	extra	Homeobox	MI	21_22
22	23	0.454394	extra	Homeobox	MI	22_23
22	27	0.451005	extra	Homeobox	MI	22_27
22	28	0.463429	extra	Homeobox	MI	22_28
22	29	0.429864	extra	Homeobox	MI	22_29
23	27	0.429974	extra	Homeobox	MI	23_27
23	28	0.496006	extra	Homeobox	MI	23_28
24	41	0.408365	extra	Homeobox	MI	24_41
26	27	0.496447	extra	Homeobox	MI	26_27
26	28	0.466145	extra	Homeobox	MI	26_28
26	29	0.450949	extra	Homeobox	MI	26_29
27	28	0.558585	extra	Homeobox	MI	27_28
27	29	0.566736	extra	Homeobox	MI	27_29
27	31	0.538059	extra	Homeobox	MI	27_31
27	41	0.520456	extra	Homeobox	MI	27_41
27	45	0.483533	extra	Homeobox	MI	27_45
28	29	0.506186	extra	Homeobox	MI	28_29
28	31	0.465642	extra	Homeobox	MI	28_31
28	35	0.429379	extra	Homeobox	MI	28_35
28	36	0.456074	extra	Homeobox	MI	28_36
28	41	0.428648	extra	Homeobox	MI	28_41
28	42	0.468079	extra	Homeobox	MI	28_42
29	31	0.492136	extra	Homeobox	MI	29_31
29	42	0.449498	extra	Homeobox	MI	29_42
30	41	0.517178	extra	Homeobox	MI	30_41
30	45	0.459518	extra	Homeobox	MI	30_45
40	41	0.451286	extra	Homeobox	MI	40_41
40	42	0.423967	extra	Homeobox	MI	40_42
40	43	0.417244	extra	Homeobox	MI	40_43
40	45	0.431546	extra	Homeobox	MI	40_45
41	42	0.475482	extra	Homeobox	MI	41_42
41	43	0.591307	extra	Homeobox	MI	41_43
41	45	0.599169	extra	Homeobox	MI	41_45
41	55	0.437315	extra	Homeobox	MI	41_55
42	43	0.568555	extra	Homeobox	MI	42_43
42	45	0.5099	extra	Homeobox	MI	42_45
43	45	0.683349	extra	Homeobox	MI	43_45
46	49	0.145111	intra	Homeobox	MIp	46_49
46	53	0.095678	intra	Homeobox	MIp	46_53
46	54	0.154894	intra	Homeobox	MIp	46_54
49	53	0.184137	intra	Homeobox	MIp	49_53
49	54	0.088024	intra	Homeobox	MIp	49_54
53	54	0.087107	intra	Homeobox	MIp	53_54
5	46	0.071018	between	Homeobox	MIp	5_46
7	46	0.080193	between	Homeobox	MIp	7_46
11	49	0.131423	between	Homeobox	MIp	11_49
25	31	0.092584	between	Homeobox	MIp	25_31
25	43	0.157241	between	Homeobox	MIp	25_43
25	45	0.137461	between	Homeobox	MIp	25_45
27	53	0.117862	between	Homeobox	MIp	27_53
30	49	0.078275	between	Homeobox	MIp	30_49
37	49	0.081389	between	Homeobox	MIp	37_49
43	46	0.133695	between	Homeobox	MIp	43_46
45	46	0.225008	between	Homeobox	MIp	45_46
45	49	0.07941	between	Homeobox	MIp	45_49
45	53	0.134631	between	Homeobox	MIp	45_53
46	50	0.109561	between	Homeobox	MIp	46_50
46	52	0.07078	between	Homeobox	MIp	46_52
47	49	0.096923	between	Homeobox	MIp	47_49
47	54	0.088767	between	Homeobox	MIp	47_54
49	50	0.169193	between	Homeobox	MIp	49_50
49	51	0.073719	between	Homeobox	MIp	49_51
49	56	0.124011	between	Homeobox	MIp	49_56
49	57	0.113198	between	Homeobox	MIp	49_57
50	54	0.144006	between	Homeobox	MIp	50_54
51	54	0.088148	between	Homeobox	MIp	51_54
53	55	0.111353	between	Homeobox	MIp	53_55
54	57	0.218579	between	Homeobox	MIp	54_57
1	2	0.185274	extra	Homeobox	MIp	1_2
1	4	0.147025	extra	Homeobox	MIp	1_4
2	4	0.108933	extra	Homeobox	MIp	2_4
2	5	0.144928	extra	Homeobox	MIp	2_5
3	5	0.077085	extra	Homeobox	MIp	3_5
3	6	0.083817	extra	Homeobox	MIp	3_6
3	9	0.123562	extra	Homeobox	MIp	3_9
3	28	0.12309	extra	Homeobox	MIp	3_28
3	31	0.075633	extra	Homeobox	MIp	3_31
4	5	0.141155	extra	Homeobox	MIp	4_5
4	57	0.082381	extra	Homeobox	MIp	4_57
5	6	0.168784	extra	Homeobox	MIp	5_6
5	7	0.108602	extra	Homeobox	MIp	5_7
5	12	0.139098	extra	Homeobox	MIp	5_12
5	57	0.080749	extra	Homeobox	MIp	5_57
6	7	0.142081	extra	Homeobox	MIp	6_7
6	8	0.092732	extra	Homeobox	MIp	6_8
6	9	0.162168	extra	Homeobox	MIp	6_9
6	10	0.077685	extra	Homeobox	MIp	6_10
7	8	0.120511	extra	Homeobox	MIp	7_8
7	24	0.197617	extra	Homeobox	MIp	7_24
7	43	0.113077	extra	Homeobox	MIp	7_43
8	9	0.10886	extra	Homeobox	MIp	8_9
8	10	0.122689	extra	Homeobox	MIp	8_10
8	11	0.286033	extra	Homeobox	MIp	8_11
8	12	0.094179	extra	Homeobox	MIp	8_12
9	10	0.136721	extra	Homeobox	MIp	9_10
9	12	0.156306	extra	Homeobox	MIp	9_12
9	13	0.142848	extra	Homeobox	MIp	9_13
9	20	0.115061	extra	Homeobox	MIp	9_20
10	11	0.129113	extra	Homeobox	MIp	10_11
10	12	0.08534	extra	Homeobox	MIp	10_12
10	13	0.101112	extra	Homeobox	MIp	10_13
11	12	0.155267	extra	Homeobox	MIp	11_12
12	13	0.077668	extra	Homeobox	MIp	12_13
13	18	0.099615	extra	Homeobox	MIp	13_18
13	21	0.074346	extra	Homeobox	MIp	13_21
13	36	0.088302	extra	Homeobox	MIp	13_36
14	16	0.091903	extra	Homeobox	MIp	14_16
14	24	0.074689	extra	Homeobox	MIp	14_24
16	51	0.16322	extra	Homeobox	MIp	16_51
18	21	0.07599	extra	Homeobox	MIp	18_21
18	22	0.107437	extra	Homeobox	MIp	18_22
18	28	0.070661	extra	Homeobox	MIp	18_28
18	29	0.158928	extra	Homeobox	MIp	18_29
19	55	0.0797	extra	Homeobox	MIp	19_55
20	21	0.268862	extra	Homeobox	MIp	20_21
20	23	0.093951	extra	Homeobox	MIp	20_23
21	22	0.103906	extra	Homeobox	MIp	21_22
22	23	0.133737	extra	Homeobox	MIp	22_23
22	28	0.093215	extra	Homeobox	MIp	22_28
22	29	0.088353	extra	Homeobox	MIp	22_29
23	28	0.12618	extra	Homeobox	MIp	23_28
24	30	0.10152	extra	Homeobox	MIp	24_30
24	34	0.071399	extra	Homeobox	MIp	24_34
24	40	0.097334	extra	Homeobox	MIp	24_40
26	27	0.144369	extra	Homeobox	MIp	26_27
26	28	0.14598	extra	Homeobox	MIp	26_28
26	29	0.155606	extra	Homeobox	MIp	26_29
27	28	0.089041	extra	Homeobox	MIp	27_28
27	29	0.133596	extra	Homeobox	MIp	27_29
27	31	0.12073	extra	Homeobox	MIp	27_31
28	29	0.112306	extra	Homeobox	MIp	28_29
28	31	0.08614	extra	Homeobox	MIp	28_31
28	35	0.11316	extra	Homeobox	MIp	28_35
28	36	0.13574	extra	Homeobox	MIp	28_36
28	42	0.075199	extra	Homeobox	MIp	28_42
29	31	0.142057	extra	Homeobox	MIp	29_31
29	42	0.087078	extra	Homeobox	MIp	29_42
30	41	0.186435	extra	Homeobox	MIp	30_41
30	43	0.073989	extra	Homeobox	MIp	30_43
30	45	0.112504	extra	Homeobox	MIp	30_45
30	51	0.088593	extra	Homeobox	MIp	30_51
31	35	0.082628	extra	Homeobox	MIp	31_35
31	37	0.073616	extra	Homeobox	MIp	31_37
40	41	0.134232	extra	Homeobox	MIp	40_41
40	42	0.147623	extra	Homeobox	MIp	40_42
40	43	0.139033	extra	Homeobox	MIp	40_43
40	45	0.098894	extra	Homeobox	MIp	40_45
41	43	0.173749	extra	Homeobox	MIp	41_43
41	45	0.099903	extra	Homeobox	MIp	41_45
41	51	0.079398	extra	Homeobox	MIp	41_51
42	43	0.204612	extra	Homeobox	MIp	42_43
42	45	0.074741	extra	Homeobox	MIp	42_45
43	45	0.24525	extra	Homeobox	MIp	43_45
47	48	0.111109	extra	Homeobox	MIp	47_48
47	51	0.093107	extra	Homeobox	MIp	47_51
47	52	0.070908	extra	Homeobox	MIp	47_52
50	51	0.084929	extra	Homeobox	MIp	50_51
50	52	0.073911	extra	Homeobox	MIp	50_52
50	56	0.071828	extra	Homeobox	MIp	50_56
50	57	0.123684	extra	Homeobox	MIp	50_57
51	52	0.113258	extra	Homeobox	MIp	51_52
51	55	0.097216	extra	Homeobox	MIp	51_55
49	54	0.993581	intra	Homeobox	SCA	49_54
8	49	0.535841	between	Homeobox	SCA	8_49
11	49	1.67811	between	Homeobox	SCA	11_49
11	53	0.467598	between	Homeobox	SCA	11_53
25	31	0.526103	between	Homeobox	SCA	25_31
25	43	1.42174	between	Homeobox	SCA	25_43
25	45	0.597601	between	Homeobox	SCA	25_45
30	49	1.16856	between	Homeobox	SCA	30_49
37	49	0.627278	between	Homeobox	SCA	37_49
45	49	0.733679	between	Homeobox	SCA	45_49
47	49	0.830852	between	Homeobox	SCA	47_49
47	54	0.826066	between	Homeobox	SCA	47_54
49	50	1.38734	between	Homeobox	SCA	49_50
49	51	0.657541	between	Homeobox	SCA	49_51
49	56	0.636501	between	Homeobox	SCA	49_56
49	57	0.528043	between	Homeobox	SCA	49_57
50	54	0.934121	between	Homeobox	SCA	50_54
51	54	0.880985	between	Homeobox	SCA	51_54
54	57	0.64557	between	Homeobox	SCA	54_57
1	4	0.799239	extra	Homeobox	SCA	1_4
2	4	0.673274	extra	Homeobox	SCA	2_4
2	5	0.748522	extra	Homeobox	SCA	2_5
4	5	1.15211	extra	Homeobox	SCA	4_5
4	57	0.593814	extra	Homeobox	SCA	4_57
5	7	0.685096	extra	Homeobox	SCA	5_7
5	11	0.588993	extra	Homeobox	SCA	5_11
5	12	0.757815	extra	Homeobox	SCA	5_12
5	41	0.460486	extra	Homeobox	SCA	5_41
7	11	0.58472	extra	Homeobox	SCA	7_11
7	24	1.43989	extra	Homeobox	SCA	7_24
7	30	0.645326	extra	Homeobox	SCA	7_30
7	34	0.72633	extra	Homeobox	SCA	7_34
7	41	0.538396	extra	Homeobox	SCA	7_41
7	42	0.507489	extra	Homeobox	SCA	7_42
8	11	1.16629	extra	Homeobox	SCA	8_11
11	12	0.607504	extra	Homeobox	SCA	11_12
11	45	0.632851	extra	Homeobox	SCA	11_45
14	16	0.632696	extra	Homeobox	SCA	14_16
14	24	0.656656	extra	Homeobox	SCA	14_24
16	51	1.5695	extra	Homeobox	SCA	16_51
19	55	0.483958	extra	Homeobox	SCA	19_55
24	30	1.4529	extra	Homeobox	SCA	24_30
24	34	0.912709	extra	Homeobox	SCA	24_34
24	40	0.753345	extra	Homeobox	SCA	24_40
24	41	1.07736	extra	Homeobox	SCA	24_41
24	43	0.926343	extra	Homeobox	SCA	24_43
24	45	0.637698	extra	Homeobox	SCA	24_45
30	41	1.06364	extra	Homeobox	SCA	30_41
30	43	0.613376	extra	Homeobox	SCA	30_43
30	45	0.73912	extra	Homeobox	SCA	30_45
30	51	1.06784	extra	Homeobox	SCA	30_51
31	37	0.455451	extra	Homeobox	SCA	31_37
40	43	0.539554	extra	Homeobox	SCA	40_43
41	51	0.80641	extra	Homeobox	SCA	41_51
41	55	0.5615	extra	Homeobox	SCA	41_55
43	45	0.605784	extra	Homeobox	SCA	43_45
47	48	1.25152	extra	Homeobox	SCA	47_48
47	51	0.978206	extra	Homeobox	SCA	47_51
47	52	0.935756	extra	Homeobox	SCA	47_52
50	51	0.679129	extra	Homeobox	SCA	50_51
50	52	0.826246	extra	Homeobox	SCA	50_52
50	56	0.48685	extra	Homeobox	SCA	50_56
50	57	0.466266	extra	Homeobox	SCA	50_57
51	52	0.75263	extra	Homeobox	SCA	51_52
51	55	0.726593	extra	Homeobox	SCA	51_55
46	49	44480	intra	Homeobox	OMES	46_49
46	53	61420.4	intra	Homeobox	OMES	46_53
46	54	35982.2	intra	Homeobox	OMES	46_54
49	53	56768.4	intra	Homeobox	OMES	49_53
53	54	34510.4	intra	Homeobox	OMES	53_54
5	46	40367.9	between	Homeobox	OMES	5_46
6	46	36656.9	between	Homeobox	OMES	6_46
6	53	42969.5	between	Homeobox	OMES	6_53
7	46	51350.3	between	Homeobox	OMES	7_46
7	53	33502.1	between	Homeobox	OMES	7_53
8	49	32983.1	between	Homeobox	OMES	8_49
11	49	42398.7	between	Homeobox	OMES	11_49
11	53	37234.7	between	Homeobox	OMES	11_53
18	53	35610.9	between	Homeobox	OMES	18_53
21	53	31184.3	between	Homeobox	OMES	21_53
27	53	39499.7	between	Homeobox	OMES	27_53
30	49	36802.1	between	Homeobox	OMES	30_49
41	46	40816.7	between	Homeobox	OMES	41_46
41	53	38265.4	between	Homeobox	OMES	41_53
43	46	47737.8	between	Homeobox	OMES	43_46
45	46	66403.8	between	Homeobox	OMES	45_46
45	49	45258.8	between	Homeobox	OMES	45_49
45	53	44298.3	between	Homeobox	OMES	45_53
46	50	34856.5	between	Homeobox	OMES	46_50
46	52	30663.1	between	Homeobox	OMES	46_52
49	50	35015.9	between	Homeobox	OMES	49_50
49	51	36756	between	Homeobox	OMES	49_51
49	57	41999.8	between	Homeobox	OMES	49_57
53	55	37373.5	between	Homeobox	OMES	53_55
53	57	34670.7	between	Homeobox	OMES	53_57
54	57	35791.6	between	Homeobox	OMES	54_57
1	2	33789.3	extra	Homeobox	OMES	1_2
2	5	35363.9	extra	Homeobox	OMES	2_5
3	5	30846.6	extra	Homeobox	OMES	3_5
3	6	41514.4	extra	Homeobox	OMES	3_6
3	9	37657.7	extra	Homeobox	OMES	3_9
3	18	30239.9	extra	Homeobox	OMES	3_18
3	27	32795.3	extra	Homeobox	OMES	3_27
3	28	34213.1	extra	Homeobox	OMES	3_28
5	6	52196.9	extra	Homeobox	OMES	5_6
5	7	56971.6	extra	Homeobox	OMES	5_7
5	9	33533.4	extra	Homeobox	OMES	5_9
5	11	33008.9	extra	Homeobox	OMES	5_11
5	12	34363.1	extra	Homeobox	OMES	5_12
5	41	31432.7	extra	Homeobox	OMES	5_41
5	45	55369	extra	Homeobox	OMES	5_45
5	57	35185.7	extra	Homeobox	OMES	5_57
6	7	61555.7	extra	Homeobox	OMES	6_7
6	8	38984.9	extra	Homeobox	OMES	6_8
6	9	50165.7	extra	Homeobox	OMES	6_9
6	10	38699.3	extra	Homeobox	OMES	6_10
6	13	36820.9	extra	Homeobox	OMES	6_13
6	18	44404.8	extra	Homeobox	OMES	6_18
6	22	36376.4	extra	Homeobox	OMES	6_22
6	27	47979.2	extra	Homeobox	OMES	6_27
6	41	40772.7	extra	Homeobox	OMES	6_41
6	45	39251.5	extra	Homeobox	OMES	6_45
7	8	45714.8	extra	Homeobox	OMES	7_8
7	9	33153.2	extra	Homeobox	OMES	7_9
7	11	38494.3	extra	Homeobox	OMES	7_11
7	18	31789.5	extra	Homeobox	OMES	7_18
7	24	42294.8	extra	Homeobox	OMES	7_24
7	27	32127.9	extra	Homeobox	OMES	7_27
7	30	33627.3	extra	Homeobox	OMES	7_30
7	34	33444.5	extra	Homeobox	OMES	7_34
7	41	34407.9	extra	Homeobox	OMES	7_41
7	43	49370.4	extra	Homeobox	OMES	7_43
7	45	48445.8	extra	Homeobox	OMES	7_45
8	9	35990.8	extra	Homeobox	OMES	8_9
8	10	37222	extra	Homeobox	OMES	8_10
8	11	71009	extra	Homeobox	OMES	8_11
8	12	37684.2	extra	Homeobox	OMES	8_12
9	10	40334.3	extra	Homeobox	OMES	9_10
9	12	35412.7	extra	Homeobox	OMES	9_12
9	13	47642.6	extra	Homeobox	OMES	9_13
9	18	36245.6	extra	Homeobox	OMES	9_18
9	28	41401	extra	Homeobox	OMES	9_28
10	11	45520.3	extra	Homeobox	OMES	10_11
10	12	32355.4	extra	Homeobox	OMES	10_12
10	13	37258.2	extra	Homeobox	OMES	10_13
11	12	51375.9	extra	Homeobox	OMES	11_12
11	45	39816.7	extra	Homeobox	OMES	11_45
12	13	40700	extra	Homeobox	OMES	12_13
13	18	43046.2	extra	Homeobox	OMES	13_18
13	27	32144.9	extra	Homeobox	OMES	13_27
13	28	31244.7	extra	Homeobox	OMES	13_28
18	21	33898.2	extra	Homeobox	OMES	18_21
18	22	40308.9	extra	Homeobox	OMES	18_22
18	23	31773.4	extra	Homeobox	OMES	18_23
18	26	30080.1	extra	Homeobox	OMES	18_26
18	27	41328.3	extra	Homeobox	OMES	18_27
18	28	39571.4	extra	Homeobox	OMES	18_28
18	29	34295.2	extra	Homeobox	OMES	18_29
18	30	30196	extra	Homeobox	OMES	18_30
18	31	33924.1	extra	Homeobox	OMES	18_31
18	41	31116.2	extra	Homeobox	OMES	18_41
18	45	37663.3	extra	Homeobox	OMES	18_45
20	21	45451.2	extra	Homeobox	OMES	20_21
20	23	40124.1	extra	Homeobox	OMES	20_23
21	22	42301.7	extra	Homeobox	OMES	21_22
22	23	42142.7	extra	Homeobox	OMES	22_23
22	27	33852.4	extra	Homeobox	OMES	22_27
23	27	30865.5	extra	Homeobox	OMES	23_27
23	28	33596.6	extra	Homeobox	OMES	23_28
24	30	46744.1	extra	Homeobox	OMES	24_30
24	43	35845.7	extra	Homeobox	OMES	24_43
24	45	35583	extra	Homeobox	OMES	24_45
26	27	39540.6	extra	Homeobox	OMES	26_27
27	28	42251.6	extra	Homeobox	OMES	27_28
27	29	39053.6	extra	Homeobox	OMES	27_29
27	31	36544.9	extra	Homeobox	OMES	27_31
27	41	32897.6	extra	Homeobox	OMES	27_41
27	45	33525.4	extra	Homeobox	OMES	27_45
28	29	41027.3	extra	Homeobox	OMES	28_29
28	31	35779.9	extra	Homeobox	OMES	28_31
28	35	32113.2	extra	Homeobox	OMES	28_35
28	36	33976.2	extra	Homeobox	OMES	28_36
28	41	32103.5	extra	Homeobox	OMES	28_41
29	31	32805.9	extra	Homeobox	OMES	29_31
29	42	30163.1	extra	Homeobox	OMES	29_42
30	41	39329.6	extra	Homeobox	OMES	30_41
30	43	31783.8	extra	Homeobox	OMES	30_43
30	45	39419.6	extra	Homeobox	OMES	30_45
31	35	30040.1	extra	Homeobox	OMES	31_35
40	41	42670.4	extra	Homeobox	OMES	40_41
40	42	40118.2	extra	Homeobox	OMES	40_42
40	43	39081.2	extra	Homeobox	OMES	40_43
40	45	48910.3	extra	Homeobox	OMES	40_45
41	42	42640.6	extra	Homeobox	OMES	41_42
41	43	58615.7	extra	Homeobox	OMES	41_43
41	45	59477.3	extra	Homeobox	OMES	41_45
42	43	49409.2	extra	Homeobox	OMES	42_43
42	45	46065.4	extra	Homeobox	OMES	42_45
43	45	61874.5	extra	Homeobox	OMES	43_45
5	8	0.552148	intra	HLH	MI	5_8
5	13	0.561058	intra	HLH	MI	5_13
5	14	0.453531	intra	HLH	MI	5_14
8	13	0.492288	intra	HLH	MI	8_13
8	14	0.545774	intra	HLH	MI	8_14
13	14	0.487822	intra	HLH	MI	13_14
3	5	0.462105	between	HLH	MI	3_5
3	14	0.460672	between	HLH	MI	3_14
4	5	0.560936	between	HLH	MI	4_5
4	8	0.482869	between	HLH	MI	4_8
4	14	0.430482	between	HLH	MI	4_14
5	6	0.569753	between	HLH	MI	5_6
5	15	0.435254	between	HLH	MI	5_15
6	8	0.509845	between	HLH	MI	6_8
6	14	0.429211	between	HLH	MI	6_14
8	19	0.687528	between	HLH	MI	8_19
8	34	0.430967	between	HLH	MI	8_34
8	38	0.496654	between	HLH	MI	8_38
8	41	0.534292	between	HLH	MI	8_41
8	43	0.408305	between	HLH	MI	8_43
8	46	0.511861	between	HLH	MI	8_46
11	14	0.447338	between	HLH	MI	11_14
13	15	0.450572	between	HLH	MI	13_15
13	19	0.443387	between	HLH	MI	13_19
13	41	0.472682	between	HLH	MI	13_41
14	15	0.553874	between	HLH	MI	14_15
14	19	0.53696	between	HLH	MI	14_19
14	32	0.449586	between	HLH	MI	14_32
14	38	0.415258	between	HLH	MI	14_38
14	39	0.436449	between	HLH	MI	14_39
14	41	0.432896	between	HLH	MI	14_41
14	46	0.464589	between	HLH	MI	14_46
14	53	0.407603	between	HLH	MI	14_53
1	2	0.634155	extra	HLH	MI	1_2
3	4	0.529765	extra	HLH	MI	3_4
3	6	0.486471	extra	HLH	MI	3_6
3	11	0.416606	extra	HLH	MI	3_11
4	6	0.532052	extra	HLH	MI	4_6
6	7	0.405056	extra	HLH	MI	6_7
6	15	0.471474	extra	HLH	MI	6_15
6	39	0.426984	extra	HLH	MI	6_39
6	46	0.440435	extra	HLH	MI	6_46
11	15	0.435881	extra	HLH	MI	11_15
15	19	0.574364	extra	HLH	MI	15_19
15	31	0.491705	extra	HLH	MI	15_31
15	32	0.483879	extra	HLH	MI	15_32
15	38	0.405721	extra	HLH	MI	15_38
15	39	0.534315	extra	HLH	MI	15_39
15	41	0.487279	extra	HLH	MI	15_41
15	45	0.473939	extra	HLH	MI	15_45
15	46	0.475988	extra	HLH	MI	15_46
15	52	0.406244	extra	HLH	MI	15_52
19	21	0.495812	extra	HLH	MI	19_21
19	24	0.442527	extra	HLH	MI	19_24
19	31	0.518957	extra	HLH	MI	19_31
19	34	0.462435	extra	HLH	MI	19_34
19	38	0.526733	extra	HLH	MI	19_38
19	39	0.592859	extra	HLH	MI	19_39
19	41	0.58238	extra	HLH	MI	19_41
19	43	0.406501	extra	HLH	MI	19_43
19	45	0.521587	extra	HLH	MI	19_45
19	46	0.65245	extra	HLH	MI	19_46
21	24	0.490022	extra	HLH	MI	21_24
21	46	0.466226	extra	HLH	MI	21_46
24	38	0.411277	extra	HLH	MI	24_38
24	45	0.418375	extra	HLH	MI	24_45
29	30	0.506305	extra	HLH	MI	29_30
29	31	0.405084	extra	HLH	MI	29_31
30	31	0.542167	extra	HLH	MI	30_31
30	32	0.404595	extra	HLH	MI	30_32
31	32	0.779463	extra	HLH	MI	31_32
31	33	0.650319	extra	HLH	MI	31_33
31	34	0.536795	extra	HLH	MI	31_34
31	38	0.479181	extra	HLH	MI	31_38
31	42	0.452636	extra	HLH	MI	31_42
31	45	0.482989	extra	HLH	MI	31_45
31	46	0.499846	extra	HLH	MI	31_46
32	33	0.712838	extra	HLH	MI	32_33
32	34	0.551883	extra	HLH	MI	32_34
32	38	0.490702	extra	HLH	MI	32_38
32	41	0.408146	extra	HLH	MI	32_41
32	46	0.542272	extra	HLH	MI	32_46
33	34	0.55333	extra	HLH	MI	33_34
33	35	0.428486	extra	HLH	MI	33_35
33	36	0.495044	extra	HLH	MI	33_36
33	38	0.499645	extra	HLH	MI	33_38
33	39	0.534809	extra	HLH	MI	33_39
33	46	0.570613	extra	HLH	MI	33_46
34	35	0.478635	extra	HLH	MI	34_35
34	36	0.429859	extra	HLH	MI	34_36
34	38	0.494165	extra	HLH	MI	34_38
34	39	0.443933	extra	HLH	MI	34_39
34	46	0.524109	extra	HLH	MI	34_46
35	36	0.415284	extra	HLH	MI	35_36
35	46	0.431966	extra	HLH	MI	35_46
38	39	0.449309	extra	HLH	MI	38_39
38	41	0.418641	extra	HLH	MI	38_41
38	45	0.548315	extra	HLH	MI	38_45
38	46	0.666257	extra	HLH	MI	38_46
39	41	0.48946	extra	HLH	MI	39_41
39	42	0.569149	extra	HLH	MI	39_42
39	45	0.439708	extra	HLH	MI	39_45
39	46	0.502571	extra	HLH	MI	39_46
41	45	0.490971	extra	HLH	MI	41_45
41	46	0.499479	extra	HLH	MI	41_46
42	45	0.435826	extra	HLH	MI	42_45
42	46	0.482573	extra	HLH	MI	42_46
45	46	0.661839	extra	HLH	MI	45_46
46	48	0.435218	extra	HLH	MI	46_48
46	53	0.50006	extra	HLH	MI	46_53
5	8	0.147762	intra	HLH	MIp	5_8
5	13	0.26587	intra	HLH	MIp	5_13
8	13	0.140212	intra	HLH	MIp	8_13
8	14	0.064632	intra	HLH	MIp	8_14
13	14	0.136605	intra	HLH	MIp	13_14
3	5	0.12458	between	HLH	MIp	3_5
3	14	0.059082	between	HLH	MIp	3_14
4	5	0.21814	between	HLH	MIp	4_5
4	8	0.074009	between	HLH	MIp	4_8
5	6	0.213307	between	HLH	MIp	5_6
5	9	0.108736	between	HLH	MIp	5_9
6	8	0.084706	between	HLH	MIp	6_8
8	10	0.055489	between	HLH	MIp	8_10
8	19	0.165275	between	HLH	MIp	8_19
8	41	0.103519	between	HLH	MIp	8_41
8	43	0.083146	between	HLH	MIp	8_43
13	15	0.107865	between	HLH	MIp	13_15
13	16	0.079802	between	HLH	MIp	13_16
13	19	0.06216	between	HLH	MIp	13_19
13	26	0.078875	between	HLH	MIp	13_26
13	41	0.158233	between	HLH	MIp	13_41
13	52	0.089987	between	HLH	MIp	13_52
13	55	0.066122	between	HLH	MIp	13_55
14	15	0.085535	between	HLH	MIp	14_15
1	2	0.41583	extra	HLH	MIp	1_2
2	6	0.107985	extra	HLH	MIp	2_6
2	9	0.061513	extra	HLH	MIp	2_9
2	47	0.070541	extra	HLH	MIp	2_47
3	4	0.188506	extra	HLH	MIp	3_4
3	6	0.131624	extra	HLH	MIp	3_6
3	11	0.083592	extra	HLH	MIp	3_11
4	6	0.171663	extra	HLH	MIp	4_6
6	7	0.089198	extra	HLH	MIp	6_7
6	10	0.079684	extra	HLH	MIp	6_10
6	11	0.052297	extra	HLH	MIp	6_11
6	15	0.057647	extra	HLH	MIp	6_15
9	12	0.079995	extra	HLH	MIp	9_12
10	12	0.088084	extra	HLH	MIp	10_12
10	19	0.054085	extra	HLH	MIp	10_19
11	17	0.078107	extra	HLH	MIp	11_17
15	19	0.066007	extra	HLH	MIp	15_19
15	39	0.091524	extra	HLH	MIp	15_39
15	41	0.06797	extra	HLH	MIp	15_41
15	52	0.057939	extra	HLH	MIp	15_52
16	19	0.073128	extra	HLH	MIp	16_19
16	26	0.111793	extra	HLH	MIp	16_26
16	41	0.075289	extra	HLH	MIp	16_41
17	24	0.057857	extra	HLH	MIp	17_24
17	38	0.054316	extra	HLH	MIp	17_38
17	40	0.0516	extra	HLH	MIp	17_40
19	20	0.075233	extra	HLH	MIp	19_20
19	39	0.100298	extra	HLH	MIp	19_39
19	41	0.115941	extra	HLH	MIp	19_41
19	43	0.054419	extra	HLH	MIp	19_43
19	46	0.084857	extra	HLH	MIp	19_46
21	24	0.168495	extra	HLH	MIp	21_24
22	40	0.074537	extra	HLH	MIp	22_40
24	28	0.054207	extra	HLH	MIp	24_28
24	38	0.05655	extra	HLH	MIp	24_38
24	45	0.058412	extra	HLH	MIp	24_45
26	41	0.082276	extra	HLH	MIp	26_41
28	50	0.067052	extra	HLH	MIp	28_50
29	30	0.377626	extra	HLH	MIp	29_30
29	31	0.187587	extra	HLH	MIp	29_31
30	31	0.261468	extra	HLH	MIp	30_31
30	32	0.132063	extra	HLH	MIp	30_32
31	32	0.318824	extra	HLH	MIp	31_32
31	33	0.183643	extra	HLH	MIp	31_33
31	34	0.071303	extra	HLH	MIp	31_34
31	42	0.059232	extra	HLH	MIp	31_42
32	33	0.259739	extra	HLH	MIp	32_33
32	34	0.099935	extra	HLH	MIp	32_34
33	34	0.095459	extra	HLH	MIp	33_34
33	35	0.055131	extra	HLH	MIp	33_35
33	36	0.121411	extra	HLH	MIp	33_36
33	39	0.091028	extra	HLH	MIp	33_39
33	46	0.059231	extra	HLH	MIp	33_46
34	35	0.106228	extra	HLH	MIp	34_35
34	36	0.057175	extra	HLH	MIp	34_36
34	37	0.136414	extra	HLH	MIp	34_37
35	36	0.111393	extra	HLH	MIp	35_36
37	38	0.091734	extra	HLH	MIp	37_38
37	39	0.073632	extra	HLH	MIp	37_39
38	40	0.091373	extra	HLH	MIp	38_40
38	43	0.073713	extra	HLH	MIp	38_43
38	45	0.101291	extra	HLH	MIp	38_45
38	46	0.165293	extra	HLH	MIp	38_46
39	41	0.083179	extra	HLH	MIp	39_41
39	42	0.195045	extra	HLH	MIp	39_42
39	47	0.07202	extra	HLH	MIp	39_47
41	45	0.073209	extra	HLH	MIp	41_45
41	48	0.058253	extra	HLH	MIp	41_48
41	52	0.054766	extra	HLH	MIp	41_52
43	45	0.051933	extra	HLH	MIp	43_45
45	46	0.153481	extra	HLH	MIp	45_46
45	47	0.10021	extra	HLH	MIp	45_47
46	48	0.051734	extra	HLH	MIp	46_48
46	53	0.079481	extra	HLH	MIp	46_53
47	51	0.067557	extra	HLH	MIp	47_51
48	52	0.06573	extra	HLH	MIp	48_52
48	55	0.076129	extra	HLH	MIp	48_55
50	51	0.059607	extra	HLH	MIp	50_51
52	53	0.07311	extra	HLH	MIp	52_53
5	8	0.459096	intra	HLH	SCA	5_8
5	13	1.69464	intra	HLH	SCA	5_13
8	13	0.643107	intra	HLH	SCA	8_13
5	9	0.822578	between	HLH	SCA	5_9
5	41	0.310342	between	HLH	SCA	5_41
5	45	0.28026	between	HLH	SCA	5_45
8	10	0.301571	between	HLH	SCA	8_10
13	15	0.406435	between	HLH	SCA	13_15
13	16	0.589283	between	HLH	SCA	13_16
13	26	0.578853	between	HLH	SCA	13_26
13	41	0.674079	between	HLH	SCA	13_41
13	52	0.46848	between	HLH	SCA	13_52
13	55	0.286727	between	HLH	SCA	13_55
1	2	0.362811	extra	HLH	SCA	1_2
2	6	0.736564	extra	HLH	SCA	2_6
2	9	0.574986	extra	HLH	SCA	2_9
2	47	0.615018	extra	HLH	SCA	2_47
6	10	0.524776	extra	HLH	SCA	6_10
6	15	0.288527	extra	HLH	SCA	6_15
9	12	0.779876	extra	HLH	SCA	9_12
10	12	0.832351	extra	HLH	SCA	10_12
10	19	0.271625	extra	HLH	SCA	10_19
11	17	0.51448	extra	HLH	SCA	11_17
16	26	0.385682	extra	HLH	SCA	16_26
16	41	0.344614	extra	HLH	SCA	16_41
17	24	0.360833	extra	HLH	SCA	17_24
17	38	0.45254	extra	HLH	SCA	17_38
17	40	0.751648	extra	HLH	SCA	17_40
22	40	0.297423	extra	HLH	SCA	22_40
24	28	0.380882	extra	HLH	SCA	24_28
24	38	0.260639	extra	HLH	SCA	24_38
26	41	0.331135	extra	HLH	SCA	26_41
28	50	0.703497	extra	HLH	SCA	28_50
37	38	0.269248	extra	HLH	SCA	37_38
37	39	0.305526	extra	HLH	SCA	37_39
38	40	0.363546	extra	HLH	SCA	38_40
47	51	0.710223	extra	HLH	SCA	47_51
48	55	0.285525	extra	HLH	SCA	48_55
50	51	0.881479	extra	HLH	SCA	50_51
5	8	21755.4	intra	HLH	OMES	5_8
5	13	32434	intra	HLH	OMES	5_13
5	14	20475.1	intra	HLH	OMES	5_14
8	14	23339.6	intra	HLH	OMES	8_14
13	14	31060.3	intra	HLH	OMES	13_14
3	5	25857.8	between	HLH	OMES	3_5
3	14	20426.5	between	HLH	OMES	3_14
4	5	33741.4	between	HLH	OMES	4_5
4	8	20992	between	HLH	OMES	4_8
4	14	19922.2	between	HLH	OMES	4_14
5	6	37573.7	between	HLH	OMES	5_6
5	15	20706.3	between	HLH	OMES	5_15
5	41	21541.9	between	HLH	OMES	5_41
5	45	19845.7	between	HLH	OMES	5_45
6	8	21484	between	HLH	OMES	6_8
6	14	19340.2	between	HLH	OMES	6_14
8	19	28951.5	between	HLH	OMES	8_19
8	34	19564	between	HLH	OMES	8_34
8	38	23092.1	between	HLH	OMES	8_38
8	41	20157.8	between	HLH	OMES	8_41
8	46	20438.1	between	HLH	OMES	8_46
11	14	21426.3	between	HLH	OMES	11_14
13	15	25225.2	between	HLH	OMES	13_15
13	41	28929.3	between	HLH	OMES	13_41
13	52	20884.4	between	HLH	OMES	13_52
14	15	25984.7	between	HLH	OMES	14_15
14	19	21150.9	between	HLH	OMES	14_19
14	32	20957.4	between	HLH	OMES	14_32
14	38	21991.9	between	HLH	OMES	14_38
14	39	19321.3	between	HLH	OMES	14_39
14	41	19441	between	HLH	OMES	14_41
14	46	20463.6	between	HLH	OMES	14_46
14	53	20808.5	between	HLH	OMES	14_53
1	2	23516.6	extra	HLH	OMES	1_2
3	4	28568.1	extra	HLH	OMES	3_4
3	6	24998.3	extra	HLH	OMES	3_6
3	11	20949.4	extra	HLH	OMES	3_11
4	6	31600.2	extra	HLH	OMES	4_6
6	11	20828.8	extra	HLH	OMES	6_11
6	39	20103.6	extra	HLH	OMES	6_39
6	46	20927.9	extra	HLH	OMES	6_46
11	15	22690.4	extra	HLH	OMES	11_15
15	19	22331.2	extra	HLH	OMES	15_19
15	31	30267.5	extra	HLH	OMES	15_31
15	32	22593.8	extra	HLH	OMES	15_32
15	38	21907.4	extra	HLH	OMES	15_38
15	41	23236	extra	HLH	OMES	15_41
15	45	20352.8	extra	HLH	OMES	15_45
15	46	20659.2	extra	HLH	OMES	15_46
15	52	19274.1	extra	HLH	OMES	15_52
16	19	19414.3	extra	HLH	OMES	16_19
19	20	27629.4	extra	HLH	OMES	19_20
19	21	29238.9	extra	HLH	OMES	19_21
19	24	21516.9	extra	HLH	OMES	19_24
19	31	27596.9	extra	HLH	OMES	19_31
19	34	24122.1	extra	HLH	OMES	19_34
19	38	21513	extra	HLH	OMES	19_38
19	39	21129.1	extra	HLH	OMES	19_39
19	41	22652.5	extra	HLH	OMES	19_41
19	45	19796.3	extra	HLH	OMES	19_45
19	46	23812.9	extra	HLH	OMES	19_46
21	24	20347.5	extra	HLH	OMES	21_24
21	46	20136.8	extra	HLH	OMES	21_46
24	38	22109.4	extra	HLH	OMES	24_38
29	30	30547.5	extra	HLH	OMES	29_30
29	31	31477.8	extra	HLH	OMES	29_31
30	31	28582.2	extra	HLH	OMES	30_31
31	32	35926	extra	HLH	OMES	31_32
31	33	27144.5	extra	HLH	OMES	31_33
31	34	27719.7	extra	HLH	OMES	31_34
31	38	23516.7	extra	HLH	OMES	31_38
31	42	21388.8	extra	HLH	OMES	31_42
31	45	20339.5	extra	HLH	OMES	31_45
31	46	22711	extra	HLH	OMES	31_46
32	33	30830.7	extra	HLH	OMES	32_33
32	34	23936.7	extra	HLH	OMES	32_34
32	38	21333.1	extra	HLH	OMES	32_38
32	41	23723.1	extra	HLH	OMES	32_41
32	46	24087.7	extra	HLH	OMES	32_46
33	34	23205.2	extra	HLH	OMES	33_34
33	36	22052	extra	HLH	OMES	33_36
33	38	26878.6	extra	HLH	OMES	33_38
33	39	24205.9	extra	HLH	OMES	33_39
33	46	27095.7	extra	HLH	OMES	33_46
34	35	24292.1	extra	HLH	OMES	34_35
34	36	24644.1	extra	HLH	OMES	34_36
34	37	28971.2	extra	HLH	OMES	34_37
34	38	28322.1	extra	HLH	OMES	34_38
34	39	24175.2	extra	HLH	OMES	34_39
34	46	24540.2	extra	HLH	OMES	34_46
35	36	29550.9	extra	HLH	OMES	35_36
35	46	19704.9	extra	HLH	OMES	35_46
37	38	32580	extra	HLH	OMES	37_38
37	39	33318.9	extra	HLH	OMES	37_39
38	39	35523.7	extra	HLH	OMES	38_39
38	40	22449.8	extra	HLH	OMES	38_40
38	41	19896.6	extra	HLH	OMES	38_41
38	43	26259.7	extra	HLH	OMES	38_43
38	45	31312.8	extra	HLH	OMES	38_45
38	46	38144.8	extra	HLH	OMES	38_46
39	41	22356.3	extra	HLH	OMES	39_41
39	42	22302.4	extra	HLH	OMES	39_42
39	45	21406.1	extra	HLH	OMES	39_45
39	46	24884.8	extra	HLH	OMES	39_46
39	47	20225	extra	HLH	OMES	39_47
41	45	20652.5	extra	HLH	OMES	41_45
41	46	22781.5	extra	HLH	OMES	41_46
41	48	26380.2	extra	HLH	OMES	41_48
41	52	23501.8	extra	HLH	OMES	41_52
42	45	19839.2	extra	HLH	OMES	42_45
42	46	19312.3	extra	HLH	OMES	42_46
43	45	19464.3	extra	HLH	OMES	43_45
45	46	42272.9	extra	HLH	OMES	45_46
45	47	28905.5	extra	HLH	OMES	45_47
46	48	34971.1	extra	HLH	OMES	46_48
46	53	22439.8	extra	HLH	OMES	46_53
48	52	20166.7	extra	HLH	OMES	48_52
52	53	28608.6	extra	HLH	OMES	52_53
1	69	0.522199	between	zf-C4	MI	1_69
4	69	0.558477	between	zf-C4	MI	4_69
9	69	0.4902	between	zf-C4	MI	9_69
13	69	0.49776	between	zf-C4	MI	13_69
18	69	0.634733	between	zf-C4	MI	18_69
31	69	0.503791	between	zf-C4	MI	31_69
32	69	0.546181	between	zf-C4	MI	32_69
33	69	0.44658	between	zf-C4	MI	33_69
38	69	0.446118	between	zf-C4	MI	38_69
44	69	0.381089	between	zf-C4	MI	44_69
46	69	0.486927	between	zf-C4	MI	46_69
50	69	0.683557	between	zf-C4	MI	50_69
51	69	0.787283	between	zf-C4	MI	51_69
53	69	0.420071	between	zf-C4	MI	53_69
54	69	0.554619	between	zf-C4	MI	54_69
57	69	0.526839	between	zf-C4	MI	57_69
64	69	0.359627	between	zf-C4	MI	64_69
65	69	0.383019	between	zf-C4	MI	65_69
69	70	0.569404	between	zf-C4	MI	69_70
1	2	0.650259	extra	zf-C4	MI	1_2
1	4	0.697999	extra	zf-C4	MI	1_4
1	9	0.607249	extra	zf-C4	MI	1_9
1	13	0.619636	extra	zf-C4	MI	1_13
1	17	0.370982	extra	zf-C4	MI	1_17
1	18	0.771482	extra	zf-C4	MI	1_18
1	21	0.375982	extra	zf-C4	MI	1_21
1	32	0.484812	extra	zf-C4	MI	1_32
1	33	0.461139	extra	zf-C4	MI	1_33
1	38	0.441087	extra	zf-C4	MI	1_38
1	50	0.643082	extra	zf-C4	MI	1_50
1	51	0.61771	extra	zf-C4	MI	1_51
2	4	0.50649	extra	zf-C4	MI	2_4
2	9	0.436949	extra	zf-C4	MI	2_9
2	10	0.341424	extra	zf-C4	MI	2_10
2	18	0.589281	extra	zf-C4	MI	2_18
2	50	0.476364	extra	zf-C4	MI	2_50
4	9	0.503569	extra	zf-C4	MI	4_9
4	10	0.3631	extra	zf-C4	MI	4_10
4	13	0.557173	extra	zf-C4	MI	4_13
4	17	0.450736	extra	zf-C4	MI	4_17
4	18	0.698883	extra	zf-C4	MI	4_18
4	31	0.424257	extra	zf-C4	MI	4_31
4	32	0.528531	extra	zf-C4	MI	4_32
4	50	0.630863	extra	zf-C4	MI	4_50
4	51	0.604327	extra	zf-C4	MI	4_51
4	70	0.43867	extra	zf-C4	MI	4_70
9	11	0.358992	extra	zf-C4	MI	9_11
9	13	0.541517	extra	zf-C4	MI	9_13
9	18	0.645937	extra	zf-C4	MI	9_18
9	21	0.495591	extra	zf-C4	MI	9_21
9	31	0.463986	extra	zf-C4	MI	9_31
9	32	0.514491	extra	zf-C4	MI	9_32
9	33	0.468514	extra	zf-C4	MI	9_33
9	38	0.461628	extra	zf-C4	MI	9_38
9	50	0.526868	extra	zf-C4	MI	9_50
9	51	0.488389	extra	zf-C4	MI	9_51
9	54	0.474268	extra	zf-C4	MI	9_54
10	18	0.37882	extra	zf-C4	MI	10_18
11	18	0.366547	extra	zf-C4	MI	11_18
11	21	0.384136	extra	zf-C4	MI	11_21
13	18	0.779883	extra	zf-C4	MI	13_18
13	21	0.485854	extra	zf-C4	MI	13_21
13	31	0.636367	extra	zf-C4	MI	13_31
13	32	0.523986	extra	zf-C4	MI	13_32
13	33	0.456216	extra	zf-C4	MI	13_33
13	38	0.462819	extra	zf-C4	MI	13_38
13	50	0.560992	extra	zf-C4	MI	13_50
13	51	0.634626	extra	zf-C4	MI	13_51
13	54	0.475196	extra	zf-C4	MI	13_54
13	70	0.423617	extra	zf-C4	MI	13_70
17	18	0.406192	extra	zf-C4	MI	17_18
18	19	0.498443	extra	zf-C4	MI	18_19
18	21	0.383177	extra	zf-C4	MI	18_21
18	31	0.562514	extra	zf-C4	MI	18_31
18	32	0.6633	extra	zf-C4	MI	18_32
18	33	0.613383	extra	zf-C4	MI	18_33
18	38	0.548576	extra	zf-C4	MI	18_38
18	43	0.456805	extra	zf-C4	MI	18_43
18	44	0.404887	extra	zf-C4	MI	18_44
18	46	0.538983	extra	zf-C4	MI	18_46
18	48	0.440079	extra	zf-C4	MI	18_48
18	50	0.777323	extra	zf-C4	MI	18_50
18	51	0.715162	extra	zf-C4	MI	18_51
18	53	0.472779	extra	zf-C4	MI	18_53
18	54	0.548009	extra	zf-C4	MI	18_54
18	70	0.528531	extra	zf-C4	MI	18_70
21	22	0.348396	extra	zf-C4	MI	21_22
21	31	0.486499	extra	zf-C4	MI	21_31
21	32	0.372449	extra	zf-C4	MI	21_32
21	51	0.427568	extra	zf-C4	MI	21_51
21	53	0.365898	extra	zf-C4	MI	21_53
21	54	0.479538	extra	zf-C4	MI	21_54
21	56	0.48392	extra	zf-C4	MI	21_56
22	53	0.349402	extra	zf-C4	MI	22_53
28	51	0.480834	extra	zf-C4	MI	28_51
30	31	0.351755	extra	zf-C4	MI	30_31
31	32	0.69841	extra	zf-C4	MI	31_32
31	38	0.474324	extra	zf-C4	MI	31_38
31	49	0.429646	extra	zf-C4	MI	31_49
31	50	0.632359	extra	zf-C4	MI	31_50
31	51	0.647467	extra	zf-C4	MI	31_51
31	53	0.588218	extra	zf-C4	MI	31_53
31	54	0.619364	extra	zf-C4	MI	31_54
31	56	0.366127	extra	zf-C4	MI	31_56
31	66	0.368953	extra	zf-C4	MI	31_66
31	70	0.465319	extra	zf-C4	MI	31_70
32	33	0.627543	extra	zf-C4	MI	32_33
32	38	0.539132	extra	zf-C4	MI	32_38
32	43	0.450361	extra	zf-C4	MI	32_43
32	50	0.701426	extra	zf-C4	MI	32_50
32	51	0.632793	extra	zf-C4	MI	32_51
32	54	0.507348	extra	zf-C4	MI	32_54
32	56	0.398843	extra	zf-C4	MI	32_56
33	38	0.548911	extra	zf-C4	MI	33_38
33	43	0.388923	extra	zf-C4	MI	33_43
33	44	0.362843	extra	zf-C4	MI	33_44
33	46	0.459298	extra	zf-C4	MI	33_46
33	50	0.557758	extra	zf-C4	MI	33_50
33	51	0.492614	extra	zf-C4	MI	33_51
33	54	0.403685	extra	zf-C4	MI	33_54
38	43	0.439456	extra	zf-C4	MI	38_43
38	44	0.369222	extra	zf-C4	MI	38_44
38	46	0.430251	extra	zf-C4	MI	38_46
38	48	0.3493	extra	zf-C4	MI	38_48
38	50	0.576281	extra	zf-C4	MI	38_50
38	51	0.466222	extra	zf-C4	MI	38_51
38	54	0.460953	extra	zf-C4	MI	38_54
38	70	0.456043	extra	zf-C4	MI	38_70
43	44	0.396281	extra	zf-C4	MI	43_44
43	46	0.379233	extra	zf-C4	MI	43_46
43	50	0.534982	extra	zf-C4	MI	43_50
43	51	0.498968	extra	zf-C4	MI	43_51
43	53	0.423499	extra	zf-C4	MI	43_53
43	54	0.56779	extra	zf-C4	MI	43_54
43	57	0.539063	extra	zf-C4	MI	43_57
43	61	0.373448	extra	zf-C4	MI	43_61
44	46	0.353036	extra	zf-C4	MI	44_46
44	50	0.488614	extra	zf-C4	MI	44_50
44	54	0.408669	extra	zf-C4	MI	44_54
46	48	0.451891	extra	zf-C4	MI	46_48
46	50	0.581955	extra	zf-C4	MI	46_50
46	51	0.519126	extra	zf-C4	MI	46_51
46	54	0.469254	extra	zf-C4	MI	46_54
46	70	0.433752	extra	zf-C4	MI	46_70
48	50	0.47519	extra	zf-C4	MI	48_50
48	51	0.410041	extra	zf-C4	MI	48_51
48	70	0.346546	extra	zf-C4	MI	48_70
49	50	0.487333	extra	zf-C4	MI	49_50
49	51	0.530686	extra	zf-C4	MI	49_51
49	53	0.35821	extra	zf-C4	MI	49_53
49	54	0.425526	extra	zf-C4	MI	49_54
49	57	0.388782	extra	zf-C4	MI	49_57
49	70	0.400092	extra	zf-C4	MI	49_70
50	51	0.968155	extra	zf-C4	MI	50_51
50	53	0.550067	extra	zf-C4	MI	50_53
50	54	0.743791	extra	zf-C4	MI	50_54
50	56	0.374135	extra	zf-C4	MI	50_56
50	57	0.532003	extra	zf-C4	MI	50_57
50	64	0.437925	extra	zf-C4	MI	50_64
50	65	0.423542	extra	zf-C4	MI	50_65
50	70	0.574015	extra	zf-C4	MI	50_70
51	53	0.704971	extra	zf-C4	MI	51_53
51	54	0.804926	extra	zf-C4	MI	51_54
51	56	0.417553	extra	zf-C4	MI	51_56
51	57	0.518787	extra	zf-C4	MI	51_57
51	64	0.420417	extra	zf-C4	MI	51_64
51	70	0.585082	extra	zf-C4	MI	51_70
53	54	0.716671	extra	zf-C4	MI	53_54
53	56	0.446825	extra	zf-C4	MI	53_56
53	57	0.43344	extra	zf-C4	MI	53_57
53	70	0.449787	extra	zf-C4	MI	53_70
54	56	0.424709	extra	zf-C4	MI	54_56
54	57	0.505773	extra	zf-C4	MI	54_57
54	61	0.452264	extra	zf-C4	MI	54_61
54	70	0.557088	extra	zf-C4	MI	54_70
56	70	0.408439	extra	zf-C4	MI	56_70
57	61	0.357903	extra	zf-C4	MI	57_61
57	70	0.496788	extra	zf-C4	MI	57_70
64	70	0.382524	extra	zf-C4	MI	64_70
65	70	0.349292	extra	zf-C4	MI	65_70
4	69	0.087729	between	zf-C4	MIp	4_69
18	69	0.064094	between	zf-C4	MIp	18_69
46	69	0.085914	between	zf-C4	MIp	46_69
47	52	0.07057	between	zf-C4	MIp	47_52
50	69	0.109378	between	zf-C4	MIp	50_69
51	69	0.211255	between	zf-C4	MIp	51_69
57	69	0.126899	between	zf-C4	MIp	57_69
64	69	0.066942	between	zf-C4	MIp	64_69
65	69	0.074899	between	zf-C4	MIp	65_69
69	70	0.123487	between	zf-C4	MIp	69_70
1	2	0.284429	extra	zf-C4	MIp	1_2
1	4	0.236696	extra	zf-C4	MIp	1_4
1	9	0.173244	extra	zf-C4	MIp	1_9
1	13	0.155029	extra	zf-C4	MIp	1_13
1	17	0.073613	extra	zf-C4	MIp	1_17
1	18	0.212291	extra	zf-C4	MIp	1_18
1	50	0.080424	extra	zf-C4	MIp	1_50
2	4	0.14853	extra	zf-C4	MIp	2_4
2	9	0.100171	extra	zf-C4	MIp	2_9
2	10	0.140808	extra	zf-C4	MIp	2_10
2	18	0.155363	extra	zf-C4	MIp	2_18
3	5	0.144793	extra	zf-C4	MIp	3_5
3	6	0.159341	extra	zf-C4	MIp	3_6
3	7	0.089566	extra	zf-C4	MIp	3_7
3	8	0.064913	extra	zf-C4	MIp	3_8
3	12	0.074184	extra	zf-C4	MIp	3_12
3	14	0.101577	extra	zf-C4	MIp	3_14
3	15	0.069657	extra	zf-C4	MIp	3_15
3	20	0.077178	extra	zf-C4	MIp	3_20
3	23	0.090945	extra	zf-C4	MIp	3_23
4	5	0.099121	extra	zf-C4	MIp	4_5
4	7	0.121878	extra	zf-C4	MIp	4_7
4	9	0.0789	extra	zf-C4	MIp	4_9
4	10	0.110129	extra	zf-C4	MIp	4_10
4	13	0.102561	extra	zf-C4	MIp	4_13
4	17	0.159764	extra	zf-C4	MIp	4_17
4	18	0.151722	extra	zf-C4	MIp	4_18
4	50	0.08031	extra	zf-C4	MIp	4_50
5	6	0.176445	extra	zf-C4	MIp	5_6
5	7	0.112611	extra	zf-C4	MIp	5_7
5	14	0.090779	extra	zf-C4	MIp	5_14
5	20	0.070615	extra	zf-C4	MIp	5_20
5	23	0.087999	extra	zf-C4	MIp	5_23
6	7	0.13126	extra	zf-C4	MIp	6_7
6	8	0.069053	extra	zf-C4	MIp	6_8
6	10	0.073646	extra	zf-C4	MIp	6_10
6	12	0.081569	extra	zf-C4	MIp	6_12
6	14	0.111476	extra	zf-C4	MIp	6_14
6	15	0.07342	extra	zf-C4	MIp	6_15
6	16	0.068686	extra	zf-C4	MIp	6_16
6	20	0.082327	extra	zf-C4	MIp	6_20
6	23	0.10206	extra	zf-C4	MIp	6_23
7	8	0.126794	extra	zf-C4	MIp	7_8
8	10	0.07589	extra	zf-C4	MIp	8_10
8	11	0.178215	extra	zf-C4	MIp	8_11
8	12	0.084753	extra	zf-C4	MIp	8_12
8	14	0.067911	extra	zf-C4	MIp	8_14
8	15	0.144727	extra	zf-C4	MIp	8_15
8	21	0.147075	extra	zf-C4	MIp	8_21
8	22	0.10121	extra	zf-C4	MIp	8_22
8	52	0.067004	extra	zf-C4	MIp	8_52
9	11	0.088383	extra	zf-C4	MIp	9_11
9	12	0.080814	extra	zf-C4	MIp	9_12
9	13	0.113806	extra	zf-C4	MIp	9_13
9	18	0.131155	extra	zf-C4	MIp	9_18
9	21	0.15595	extra	zf-C4	MIp	9_21
9	32	0.066007	extra	zf-C4	MIp	9_32
9	33	0.098103	extra	zf-C4	MIp	9_33
9	38	0.073116	extra	zf-C4	MIp	9_38
10	11	0.089778	extra	zf-C4	MIp	10_11
10	17	0.166063	extra	zf-C4	MIp	10_17
10	18	0.072169	extra	zf-C4	MIp	10_18
11	12	0.1367	extra	zf-C4	MIp	11_12
11	14	0.087968	extra	zf-C4	MIp	11_14
11	15	0.152295	extra	zf-C4	MIp	11_15
11	17	0.072612	extra	zf-C4	MIp	11_17
11	21	0.154097	extra	zf-C4	MIp	11_21
12	13	0.121451	extra	zf-C4	MIp	12_13
12	14	0.101941	extra	zf-C4	MIp	12_14
13	18	0.228802	extra	zf-C4	MIp	13_18
13	21	0.122265	extra	zf-C4	MIp	13_21
13	31	0.163836	extra	zf-C4	MIp	13_31
13	51	0.078342	extra	zf-C4	MIp	13_51
14	15	0.119847	extra	zf-C4	MIp	14_15
14	20	0.07235	extra	zf-C4	MIp	14_20
14	23	0.080679	extra	zf-C4	MIp	14_23
15	21	0.104913	extra	zf-C4	MIp	15_21
15	22	0.075759	extra	zf-C4	MIp	15_22
15	37	0.067214	extra	zf-C4	MIp	15_37
16	17	0.095697	extra	zf-C4	MIp	16_17
16	53	0.079358	extra	zf-C4	MIp	16_53
17	19	0.092849	extra	zf-C4	MIp	17_19
18	19	0.23808	extra	zf-C4	MIp	18_19
18	32	0.085454	extra	zf-C4	MIp	18_32
18	33	0.13613	extra	zf-C4	MIp	18_33
18	46	0.072876	extra	zf-C4	MIp	18_46
18	50	0.109943	extra	zf-C4	MIp	18_50
20	23	0.087497	extra	zf-C4	MIp	20_23
21	22	0.160541	extra	zf-C4	MIp	21_22
21	31	0.111268	extra	zf-C4	MIp	21_31
21	54	0.086763	extra	zf-C4	MIp	21_54
21	56	0.234721	extra	zf-C4	MIp	21_56
22	30	0.079872	extra	zf-C4	MIp	22_30
22	53	0.128104	extra	zf-C4	MIp	22_53
22	56	0.105266	extra	zf-C4	MIp	22_56
23	26	0.065589	extra	zf-C4	MIp	23_26
26	27	0.129793	extra	zf-C4	MIp	26_27
26	29	0.069068	extra	zf-C4	MIp	26_29
28	51	0.205222	extra	zf-C4	MIp	28_51
30	31	0.078079	extra	zf-C4	MIp	30_31
30	37	0.089357	extra	zf-C4	MIp	30_37
31	32	0.202928	extra	zf-C4	MIp	31_32
31	37	0.095253	extra	zf-C4	MIp	31_37
31	49	0.098855	extra	zf-C4	MIp	31_49
31	51	0.07337	extra	zf-C4	MIp	31_51
31	53	0.146187	extra	zf-C4	MIp	31_53
31	54	0.108902	extra	zf-C4	MIp	31_54
31	66	0.085418	extra	zf-C4	MIp	31_66
32	33	0.211754	extra	zf-C4	MIp	32_33
32	38	0.103024	extra	zf-C4	MIp	32_38
32	43	0.065049	extra	zf-C4	MIp	32_43
32	50	0.119997	extra	zf-C4	MIp	32_50
32	56	0.069784	extra	zf-C4	MIp	32_56
33	38	0.188723	extra	zf-C4	MIp	33_38
33	43	0.070687	extra	zf-C4	MIp	33_43
33	44	0.078969	extra	zf-C4	MIp	33_44
33	46	0.123911	extra	zf-C4	MIp	33_46
33	50	0.077545	extra	zf-C4	MIp	33_50
37	38	0.095479	extra	zf-C4	MIp	37_38
37	39	0.072601	extra	zf-C4	MIp	37_39
37	52	0.067993	extra	zf-C4	MIp	37_52
38	43	0.105668	extra	zf-C4	MIp	38_43
38	44	0.071476	extra	zf-C4	MIp	38_44
38	46	0.078474	extra	zf-C4	MIp	38_46
38	50	0.072601	extra	zf-C4	MIp	38_50
38	70	0.064877	extra	zf-C4	MIp	38_70
39	45	0.077554	extra	zf-C4	MIp	39_45
43	44	0.133215	extra	zf-C4	MIp	43_44
43	46	0.06843	extra	zf-C4	MIp	43_46
43	48	0.070765	extra	zf-C4	MIp	43_48
43	50	0.089967	extra	zf-C4	MIp	43_50
43	53	0.079752	extra	zf-C4	MIp	43_53
43	54	0.170828	extra	zf-C4	MIp	43_54
43	57	0.229091	extra	zf-C4	MIp	43_57
43	61	0.138311	extra	zf-C4	MIp	43_61
44	46	0.075793	extra	zf-C4	MIp	44_46
44	50	0.091651	extra	zf-C4	MIp	44_50
45	55	0.068342	extra	zf-C4	MIp	45_55
45	58	0.065632	extra	zf-C4	MIp	45_58
45	68	0.064753	extra	zf-C4	MIp	45_68
46	48	0.185405	extra	zf-C4	MIp	46_48
46	50	0.112958	extra	zf-C4	MIp	46_50
46	70	0.069521	extra	zf-C4	MIp	46_70
48	50	0.09363	extra	zf-C4	MIp	48_50
49	50	0.099162	extra	zf-C4	MIp	49_50
49	51	0.141263	extra	zf-C4	MIp	49_51
49	54	0.079269	extra	zf-C4	MIp	49_54
49	57	0.118404	extra	zf-C4	MIp	49_57
49	70	0.098632	extra	zf-C4	MIp	49_70
50	51	0.294473	extra	zf-C4	MIp	50_51
50	54	0.144783	extra	zf-C4	MIp	50_54
50	57	0.064261	extra	zf-C4	MIp	50_57
50	64	0.095621	extra	zf-C4	MIp	50_64
50	65	0.063187	extra	zf-C4	MIp	50_65
51	52	0.08528	extra	zf-C4	MIp	51_52
51	53	0.184591	extra	zf-C4	MIp	51_53
51	54	0.203987	extra	zf-C4	MIp	51_54
51	64	0.07701	extra	zf-C4	MIp	51_64
52	53	0.163643	extra	zf-C4	MIp	52_53
52	54	0.08974	extra	zf-C4	MIp	52_54
52	56	0.071558	extra	zf-C4	MIp	52_56
53	54	0.253973	extra	zf-C4	MIp	53_54
53	56	0.153263	extra	zf-C4	MIp	53_56
53	57	0.072137	extra	zf-C4	MIp	53_57
54	56	0.085702	extra	zf-C4	MIp	54_56
54	57	0.088538	extra	zf-C4	MIp	54_57
54	61	0.13576	extra	zf-C4	MIp	54_61
54	70	0.091888	extra	zf-C4	MIp	54_70
55	56	0.089757	extra	zf-C4	MIp	55_56
55	58	0.109253	extra	zf-C4	MIp	55_58
55	59	0.076284	extra	zf-C4	MIp	55_59
55	62	0.085088	extra	zf-C4	MIp	55_62
55	63	0.104353	extra	zf-C4	MIp	55_63
55	67	0.07857	extra	zf-C4	MIp	55_67
55	68	0.123977	extra	zf-C4	MIp	55_68
56	70	0.11329	extra	zf-C4	MIp	56_70
57	61	0.110758	extra	zf-C4	MIp	57_61
57	64	0.070915	extra	zf-C4	MIp	57_64
57	70	0.133532	extra	zf-C4	MIp	57_70
58	59	0.071125	extra	zf-C4	MIp	58_59
58	62	0.074506	extra	zf-C4	MIp	58_62
58	63	0.086952	extra	zf-C4	MIp	58_63
58	67	0.072294	extra	zf-C4	MIp	58_67
58	68	0.104887	extra	zf-C4	MIp	58_68
59	63	0.066584	extra	zf-C4	MIp	59_63
59	68	0.096156	extra	zf-C4	MIp	59_68
62	63	0.122002	extra	zf-C4	MIp	62_63
62	67	0.067159	extra	zf-C4	MIp	62_67
62	68	0.101236	extra	zf-C4	MIp	62_68
63	67	0.084268	extra	zf-C4	MIp	63_67
63	68	0.125687	extra	zf-C4	MIp	63_68
64	65	0.147064	extra	zf-C4	MIp	64_65
64	70	0.116686	extra	zf-C4	MIp	64_70
65	70	0.069434	extra	zf-C4	MIp	65_70
66	70	0.073865	extra	zf-C4	MIp	66_70
67	68	0.12491	extra	zf-C4	MIp	67_68
47	52	0.64396	between	zf-C4	SCA	47_52
3	5	0.778314	extra	zf-C4	SCA	3_5
3	6	1.95242	extra	zf-C4	SCA	3_6
3	7	0.721352	extra	zf-C4	SCA	3_7
3	8	1.0206	extra	zf-C4	SCA	3_8
3	12	0.935012	extra	zf-C4	SCA	3_12
3	14	1.45719	extra	zf-C4	SCA	3_14
3	15	0.85589	extra	zf-C4	SCA	3_15
3	20	1.24112	extra	zf-C4	SCA	3_20
3	23	1.47618	extra	zf-C4	SCA	3_23
5	6	0.795343	extra	zf-C4	SCA	5_6
5	14	0.575627	extra	zf-C4	SCA	5_14
5	20	0.511132	extra	zf-C4	SCA	5_20
5	23	0.630455	extra	zf-C4	SCA	5_23
6	7	0.756424	extra	zf-C4	SCA	6_7
6	8	1.03999	extra	zf-C4	SCA	6_8
6	10	0.491033	extra	zf-C4	SCA	6_10
6	12	0.972113	extra	zf-C4	SCA	6_12
6	14	1.50181	extra	zf-C4	SCA	6_14
6	15	0.871801	extra	zf-C4	SCA	6_15
6	16	0.756801	extra	zf-C4	SCA	6_16
6	20	1.29328	extra	zf-C4	SCA	6_20
6	23	1.57575	extra	zf-C4	SCA	6_23
7	8	1.13899	extra	zf-C4	SCA	7_8
8	10	0.510854	extra	zf-C4	SCA	8_10
8	11	1.20872	extra	zf-C4	SCA	8_11
8	12	0.980473	extra	zf-C4	SCA	8_12
8	14	1.30293	extra	zf-C4	SCA	8_14
8	15	2.02115	extra	zf-C4	SCA	8_15
8	21	1.34352	extra	zf-C4	SCA	8_21
8	22	1.22829	extra	zf-C4	SCA	8_22
8	52	1.30736	extra	zf-C4	SCA	8_52
9	21	0.605138	extra	zf-C4	SCA	9_21
11	12	0.781407	extra	zf-C4	SCA	11_12
11	14	0.825263	extra	zf-C4	SCA	11_14
11	15	1.38806	extra	zf-C4	SCA	11_15
11	17	0.573265	extra	zf-C4	SCA	11_17
11	21	0.878492	extra	zf-C4	SCA	11_21
12	14	1.28853	extra	zf-C4	SCA	12_14
14	15	1.15267	extra	zf-C4	SCA	14_15
14	20	1.05966	extra	zf-C4	SCA	14_20
14	23	1.27271	extra	zf-C4	SCA	14_23
15	21	0.865976	extra	zf-C4	SCA	15_21
15	22	1.21021	extra	zf-C4	SCA	15_22
15	37	1.79132	extra	zf-C4	SCA	15_37
16	23	0.623761	extra	zf-C4	SCA	16_23
16	53	0.59205	extra	zf-C4	SCA	16_53
20	23	1.32403	extra	zf-C4	SCA	20_23
21	22	0.916069	extra	zf-C4	SCA	21_22
21	31	0.615108	extra	zf-C4	SCA	21_31
21	53	0.532748	extra	zf-C4	SCA	21_53
21	54	0.584378	extra	zf-C4	SCA	21_54
21	56	1.72358	extra	zf-C4	SCA	21_56
22	30	0.59283	extra	zf-C4	SCA	22_30
22	53	1.32151	extra	zf-C4	SCA	22_53
22	56	1.17468	extra	zf-C4	SCA	22_56
23	26	1.12725	extra	zf-C4	SCA	23_26
26	27	1.36198	extra	zf-C4	SCA	26_27
26	29	0.976389	extra	zf-C4	SCA	26_29
29	39	0.740649	extra	zf-C4	SCA	29_39
30	37	0.682617	extra	zf-C4	SCA	30_37
31	37	0.71612	extra	zf-C4	SCA	31_37
31	53	0.501717	extra	zf-C4	SCA	31_53
31	56	0.613069	extra	zf-C4	SCA	31_56
37	39	1.03751	extra	zf-C4	SCA	37_39
37	52	1.39238	extra	zf-C4	SCA	37_52
39	45	1.33988	extra	zf-C4	SCA	39_45
45	55	1.20087	extra	zf-C4	SCA	45_55
45	58	1.14609	extra	zf-C4	SCA	45_58
45	68	1.2433	extra	zf-C4	SCA	45_68
52	53	0.858902	extra	zf-C4	SCA	52_53
52	56	1.01788	extra	zf-C4	SCA	52_56
53	54	0.776834	extra	zf-C4	SCA	53_54
53	56	1.13878	extra	zf-C4	SCA	53_56
53	57	0.666934	extra	zf-C4	SCA	53_57
54	56	0.602068	extra	zf-C4	SCA	54_56
55	56	0.499534	extra	zf-C4	SCA	55_56
55	58	1.45992	extra	zf-C4	SCA	55_58
55	59	1.05964	extra	zf-C4	SCA	55_59
55	62	0.937899	extra	zf-C4	SCA	55_62
55	63	1.47219	extra	zf-C4	SCA	55_63
55	67	1.02126	extra	zf-C4	SCA	55_67
55	68	1.65416	extra	zf-C4	SCA	55_68
56	68	0.621465	extra	zf-C4	SCA	56_68
58	59	1.02167	extra	zf-C4	SCA	58_59
58	62	0.857204	extra	zf-C4	SCA	58_62
58	63	1.30261	extra	zf-C4	SCA	58_63
58	67	0.954	extra	zf-C4	SCA	58_67
58	68	1.49775	extra	zf-C4	SCA	58_68
59	63	0.995751	extra	zf-C4	SCA	59_63
59	68	1.26583	extra	zf-C4	SCA	59_68
62	63	0.942422	extra	zf-C4	SCA	62_63
62	67	0.65284	extra	zf-C4	SCA	62_67
62	68	1.10894	extra	zf-C4	SCA	62_68
63	67	1.04468	extra	zf-C4	SCA	63_67
63	68	1.67575	extra	zf-C4	SCA	63_68
67	68	1.34055	extra	zf-C4	SCA	67_68
1	69	7899.34	between	zf-C4	OMES	1_69
4	69	8814.58	between	zf-C4	OMES	4_69
9	69	9374.78	between	zf-C4	OMES	9_69
13	69	8569.65	between	zf-C4	OMES	13_69
18	69	12048.8	between	zf-C4	OMES	18_69
31	69	7911.73	between	zf-C4	OMES	31_69
32	69	9390.35	between	zf-C4	OMES	32_69
33	69	7820.25	between	zf-C4	OMES	33_69
38	69	7852.66	between	zf-C4	OMES	38_69
44	69	8595.42	between	zf-C4	OMES	44_69
46	69	9358.98	between	zf-C4	OMES	46_69
50	69	11692.2	between	zf-C4	OMES	50_69
51	69	13338.7	between	zf-C4	OMES	51_69
53	69	7412.81	between	zf-C4	OMES	53_69
54	69	9836.6	between	zf-C4	OMES	54_69
57	69	10618	between	zf-C4	OMES	57_69
64	69	8849.52	between	zf-C4	OMES	64_69
65	69	8653.7	between	zf-C4	OMES	65_69
69	70	13971.1	between	zf-C4	OMES	69_70
1	2	13236.9	extra	zf-C4	OMES	1_2
1	4	12653.6	extra	zf-C4	OMES	1_4
1	9	12537.8	extra	zf-C4	OMES	1_9
1	13	12178.7	extra	zf-C4	OMES	1_13
1	18	15063.6	extra	zf-C4	OMES	1_18
1	21	7465.51	extra	zf-C4	OMES	1_21
1	32	7924.23	extra	zf-C4	OMES	1_32
1	33	8166.45	extra	zf-C4	OMES	1_33
1	38	7725.09	extra	zf-C4	OMES	1_38
1	50	10586.2	extra	zf-C4	OMES	1_50
1	51	9863.36	extra	zf-C4	OMES	1_51
2	4	9855.05	extra	zf-C4	OMES	2_4
2	9	9238.07	extra	zf-C4	OMES	2_9
2	18	12094.2	extra	zf-C4	OMES	2_18
2	50	7851.54	extra	zf-C4	OMES	2_50
3	5	14147	extra	zf-C4	OMES	3_5
3	6	11767.3	extra	zf-C4	OMES	3_6
3	20	7590.72	extra	zf-C4	OMES	3_20
4	5	7431.95	extra	zf-C4	OMES	4_5
4	7	10703.7	extra	zf-C4	OMES	4_7
4	9	8728.1	extra	zf-C4	OMES	4_9
4	10	9716.74	extra	zf-C4	OMES	4_10
4	13	10434.8	extra	zf-C4	OMES	4_13
4	17	11091.6	extra	zf-C4	OMES	4_17
4	18	14239.2	extra	zf-C4	OMES	4_18
4	31	7945.59	extra	zf-C4	OMES	4_31
4	32	11622	extra	zf-C4	OMES	4_32
4	50	11198.3	extra	zf-C4	OMES	4_50
4	51	9986.26	extra	zf-C4	OMES	4_51
4	70	8022.39	extra	zf-C4	OMES	4_70
5	6	17649.5	extra	zf-C4	OMES	5_6
5	7	7947.17	extra	zf-C4	OMES	5_7
5	20	11133.6	extra	zf-C4	OMES	5_20
6	7	7775.17	extra	zf-C4	OMES	6_7
6	14	7693.48	extra	zf-C4	OMES	6_14
6	16	9395.84	extra	zf-C4	OMES	6_16
6	23	8656.22	extra	zf-C4	OMES	6_23
8	11	8026.95	extra	zf-C4	OMES	8_11
8	21	7629.48	extra	zf-C4	OMES	8_21
9	12	7674.81	extra	zf-C4	OMES	9_12
9	13	13390	extra	zf-C4	OMES	9_13
9	18	16469.9	extra	zf-C4	OMES	9_18
9	21	11544.8	extra	zf-C4	OMES	9_21
9	31	9020.12	extra	zf-C4	OMES	9_31
9	32	11155.7	extra	zf-C4	OMES	9_32
9	33	10343	extra	zf-C4	OMES	9_33
9	38	10773.8	extra	zf-C4	OMES	9_38
9	50	9748.1	extra	zf-C4	OMES	9_50
9	51	7722.93	extra	zf-C4	OMES	9_51
9	54	10070.4	extra	zf-C4	OMES	9_54
10	11	7989.59	extra	zf-C4	OMES	10_11
10	17	10389.4	extra	zf-C4	OMES	10_17
10	18	8144.1	extra	zf-C4	OMES	10_18
11	12	8948.44	extra	zf-C4	OMES	11_12
11	18	7960.7	extra	zf-C4	OMES	11_18
11	21	9919.45	extra	zf-C4	OMES	11_21
12	13	9397.02	extra	zf-C4	OMES	12_13
13	18	16426.6	extra	zf-C4	OMES	13_18
13	21	11897.7	extra	zf-C4	OMES	13_21
13	31	12138.3	extra	zf-C4	OMES	13_31
13	32	8830.59	extra	zf-C4	OMES	13_32
13	33	8115.93	extra	zf-C4	OMES	13_33
13	38	9628.05	extra	zf-C4	OMES	13_38
13	50	9456.18	extra	zf-C4	OMES	13_50
13	51	10290.2	extra	zf-C4	OMES	13_51
13	54	9339.76	extra	zf-C4	OMES	13_54
13	70	7441.49	extra	zf-C4	OMES	13_70
14	15	10077	extra	zf-C4	OMES	14_15
16	17	8303.05	extra	zf-C4	OMES	16_17
16	23	10009.3	extra	zf-C4	OMES	16_23
17	18	8732.53	extra	zf-C4	OMES	17_18
17	19	7474.81	extra	zf-C4	OMES	17_19
18	19	11515.6	extra	zf-C4	OMES	18_19
18	21	8202.72	extra	zf-C4	OMES	18_21
18	31	10317.4	extra	zf-C4	OMES	18_31
18	32	13345.4	extra	zf-C4	OMES	18_32
18	33	12847.1	extra	zf-C4	OMES	18_33
18	38	10645.2	extra	zf-C4	OMES	18_38
18	43	7576.31	extra	zf-C4	OMES	18_43
18	44	7652.5	extra	zf-C4	OMES	18_44
18	46	9575.48	extra	zf-C4	OMES	18_46
18	48	8981.6	extra	zf-C4	OMES	18_48
18	50	14945	extra	zf-C4	OMES	18_50
18	51	12115.4	extra	zf-C4	OMES	18_51
18	53	7855.09	extra	zf-C4	OMES	18_53
18	54	10536.6	extra	zf-C4	OMES	18_54
18	70	9172.83	extra	zf-C4	OMES	18_70
20	23	7905.34	extra	zf-C4	OMES	20_23
21	22	8537.42	extra	zf-C4	OMES	21_22
21	31	11388.1	extra	zf-C4	OMES	21_31
21	32	7723.5	extra	zf-C4	OMES	21_32
21	51	8299.83	extra	zf-C4	OMES	21_51
21	53	8128.22	extra	zf-C4	OMES	21_53
21	54	10464	extra	zf-C4	OMES	21_54
21	56	7487.85	extra	zf-C4	OMES	21_56
26	27	8893.29	extra	zf-C4	OMES	26_27
29	39	7815.63	extra	zf-C4	OMES	29_39
31	32	12249.4	extra	zf-C4	OMES	31_32
31	38	9804.39	extra	zf-C4	OMES	31_38
31	49	10678.8	extra	zf-C4	OMES	31_49
31	50	12665.6	extra	zf-C4	OMES	31_50
31	51	11847.5	extra	zf-C4	OMES	31_51
31	53	9674.12	extra	zf-C4	OMES	31_53
31	54	12807.1	extra	zf-C4	OMES	31_54
31	66	7604.54	extra	zf-C4	OMES	31_66
31	70	9482.43	extra	zf-C4	OMES	31_70
32	33	12758.6	extra	zf-C4	OMES	32_33
32	38	11228.2	extra	zf-C4	OMES	32_38
32	43	8108.7	extra	zf-C4	OMES	32_43
32	50	13311.3	extra	zf-C4	OMES	32_50
32	51	10743.2	extra	zf-C4	OMES	32_51
32	54	8773.73	extra	zf-C4	OMES	32_54
33	38	10938.6	extra	zf-C4	OMES	33_38
33	43	7478.38	extra	zf-C4	OMES	33_43
33	46	8639.75	extra	zf-C4	OMES	33_46
33	50	9748.84	extra	zf-C4	OMES	33_50
33	51	7555.81	extra	zf-C4	OMES	33_51
33	54	7420.88	extra	zf-C4	OMES	33_54
37	38	8386.14	extra	zf-C4	OMES	37_38
38	43	9965.39	extra	zf-C4	OMES	38_43
38	44	8228.75	extra	zf-C4	OMES	38_44
38	46	8242.17	extra	zf-C4	OMES	38_46
38	48	8005.14	extra	zf-C4	OMES	38_48
38	50	11399.8	extra	zf-C4	OMES	38_50
38	51	7485.2	extra	zf-C4	OMES	38_51
38	54	9794.36	extra	zf-C4	OMES	38_54
38	70	10476	extra	zf-C4	OMES	38_70
39	45	12011	extra	zf-C4	OMES	39_45
43	44	9056.94	extra	zf-C4	OMES	43_44
43	46	7564.11	extra	zf-C4	OMES	43_46
43	48	8914.82	extra	zf-C4	OMES	43_48
43	50	9548.84	extra	zf-C4	OMES	43_50
43	51	8671.69	extra	zf-C4	OMES	43_51
43	53	7403.55	extra	zf-C4	OMES	43_53
43	54	10133.3	extra	zf-C4	OMES	43_54
43	57	9814.86	extra	zf-C4	OMES	43_57
44	50	9448.23	extra	zf-C4	OMES	44_50
44	54	7752.33	extra	zf-C4	OMES	44_54
45	58	8853.27	extra	zf-C4	OMES	45_58
46	48	10712.2	extra	zf-C4	OMES	46_48
46	50	10017.9	extra	zf-C4	OMES	46_50
46	51	8525.27	extra	zf-C4	OMES	46_51
46	54	7890.54	extra	zf-C4	OMES	46_54
46	70	7856.56	extra	zf-C4	OMES	46_70
48	50	11791.4	extra	zf-C4	OMES	48_50
48	51	8033.89	extra	zf-C4	OMES	48_51
48	70	8322.55	extra	zf-C4	OMES	48_70
49	50	11942.3	extra	zf-C4	OMES	49_50
49	51	11803.7	extra	zf-C4	OMES	49_51
49	53	8194.22	extra	zf-C4	OMES	49_53
49	54	8741.01	extra	zf-C4	OMES	49_54
49	57	8522.03	extra	zf-C4	OMES	49_57
49	70	8113.68	extra	zf-C4	OMES	49_70
50	51	21674.7	extra	zf-C4	OMES	50_51
50	53	12820.7	extra	zf-C4	OMES	50_53
50	54	15686.9	extra	zf-C4	OMES	50_54
50	56	7487.08	extra	zf-C4	OMES	50_56
50	57	10684.7	extra	zf-C4	OMES	50_57
50	64	9478.68	extra	zf-C4	OMES	50_64
50	65	14085.2	extra	zf-C4	OMES	50_65
50	70	11215.3	extra	zf-C4	OMES	50_70
51	52	8811.05	extra	zf-C4	OMES	51_52
51	53	18288.3	extra	zf-C4	OMES	51_53
51	54	17235.2	extra	zf-C4	OMES	51_54
51	56	8111.08	extra	zf-C4	OMES	51_56
51	57	10019.4	extra	zf-C4	OMES	51_57
51	64	8918.68	extra	zf-C4	OMES	51_64
51	70	10791.9	extra	zf-C4	OMES	51_70
52	53	10970.1	extra	zf-C4	OMES	52_53
52	54	8339.27	extra	zf-C4	OMES	52_54
53	54	16355.7	extra	zf-C4	OMES	53_54
53	56	9124.33	extra	zf-C4	OMES	53_56
53	57	8311.54	extra	zf-C4	OMES	53_57
53	70	8726.89	extra	zf-C4	OMES	53_70
54	56	7848.17	extra	zf-C4	OMES	54_56
54	57	8580.01	extra	zf-C4	OMES	54_57
54	61	8095.25	extra	zf-C4	OMES	54_61
54	70	10573.7	extra	zf-C4	OMES	54_70
55	56	11183.7	extra	zf-C4	OMES	55_56
55	58	16592.5	extra	zf-C4	OMES	55_58
55	59	15260.9	extra	zf-C4	OMES	55_59
55	63	12935.7	extra	zf-C4	OMES	55_63
55	68	9798.54	extra	zf-C4	OMES	55_68
56	68	8414.62	extra	zf-C4	OMES	56_68
56	70	9012.71	extra	zf-C4	OMES	56_70
57	64	7494.17	extra	zf-C4	OMES	57_64
57	70	10846.7	extra	zf-C4	OMES	57_70
58	59	9602.07	extra	zf-C4	OMES	58_59
58	63	10716.1	extra	zf-C4	OMES	58_63
58	68	9562.71	extra	zf-C4	OMES	58_68
59	68	9185.06	extra	zf-C4	OMES	59_68
62	63	8701.36	extra	zf-C4	OMES	62_63
63	68	11778.4	extra	zf-C4	OMES	63_68
64	65	9649.65	extra	zf-C4	OMES	64_65
64	70	9516.43	extra	zf-C4	OMES	64_70
65	70	7482.81	extra	zf-C4	OMES	65_70
66	70	7503.78	extra	zf-C4	OMES	66_70
67	68	7500.13	extra	zf-C4	OMES	67_68
1	4	0.405397	between	bZIP_1	MI	1_4
2	4	0.631107	between	bZIP_1	MI	2_4
3	4	0.592584	between	bZIP_1	MI	3_4
4	5	0.421262	between	bZIP_1	MI	4_5
4	6	0.493252	between	bZIP_1	MI	4_6
4	7	0.708294	between	bZIP_1	MI	4_7
4	10	0.435467	between	bZIP_1	MI	4_10
4	22	0.513445	between	bZIP_1	MI	4_22
4	27	0.382654	between	bZIP_1	MI	4_27
4	30	0.426264	between	bZIP_1	MI	4_30
4	46	0.432951	between	bZIP_1	MI	4_46
7	20	0.411579	between	bZIP_1	MI	7_20
10	20	0.443415	between	bZIP_1	MI	10_20
11	18	0.401259	between	bZIP_1	MI	11_18
11	20	0.452315	between	bZIP_1	MI	11_20
12	18	0.413653	between	bZIP_1	MI	12_18
12	20	0.415214	between	bZIP_1	MI	12_20
15	18	0.456369	between	bZIP_1	MI	15_18
15	20	0.421959	between	bZIP_1	MI	15_20
18	22	0.519598	between	bZIP_1	MI	18_22
18	27	0.422617	between	bZIP_1	MI	18_27
18	28	0.405356	between	bZIP_1	MI	18_28
18	30	0.421683	between	bZIP_1	MI	18_30
18	56	0.511577	between	bZIP_1	MI	18_56
19	20	0.45217	between	bZIP_1	MI	19_20
20	25	0.401147	between	bZIP_1	MI	20_25
1	2	0.627667	extra	bZIP_1	MI	1_2
1	3	0.473128	extra	bZIP_1	MI	1_3
2	3	0.671801	extra	bZIP_1	MI	2_3
2	7	0.467138	extra	bZIP_1	MI	2_7
3	5	0.391315	extra	bZIP_1	MI	3_5
3	6	0.399991	extra	bZIP_1	MI	3_6
3	10	0.417966	extra	bZIP_1	MI	3_10
3	11	0.440201	extra	bZIP_1	MI	3_11
3	22	0.445979	extra	bZIP_1	MI	3_22
3	30	0.418267	extra	bZIP_1	MI	3_30
3	46	0.385192	extra	bZIP_1	MI	3_46
6	7	0.386481	extra	bZIP_1	MI	6_7
7	11	0.540132	extra	bZIP_1	MI	7_11
7	15	0.432636	extra	bZIP_1	MI	7_15
7	19	0.427055	extra	bZIP_1	MI	7_19
7	25	0.406616	extra	bZIP_1	MI	7_25
7	26	0.408394	extra	bZIP_1	MI	7_26
10	11	0.539337	extra	bZIP_1	MI	10_11
10	12	0.466049	extra	bZIP_1	MI	10_12
10	15	0.458741	extra	bZIP_1	MI	10_15
10	19	0.460711	extra	bZIP_1	MI	10_19
10	22	0.492772	extra	bZIP_1	MI	10_22
10	25	0.609091	extra	bZIP_1	MI	10_25
10	27	0.457154	extra	bZIP_1	MI	10_27
11	12	0.591719	extra	bZIP_1	MI	11_12
11	19	0.430863	extra	bZIP_1	MI	11_19
11	22	0.515881	extra	bZIP_1	MI	11_22
11	25	0.410626	extra	bZIP_1	MI	11_25
11	27	0.47674	extra	bZIP_1	MI	11_27
11	30	0.444955	extra	bZIP_1	MI	11_30
11	46	0.417124	extra	bZIP_1	MI	11_46
11	56	0.420177	extra	bZIP_1	MI	11_56
12	15	0.467869	extra	bZIP_1	MI	12_15
12	19	0.426575	extra	bZIP_1	MI	12_19
12	22	0.498567	extra	bZIP_1	MI	12_22
12	25	0.534211	extra	bZIP_1	MI	12_25
15	19	0.396849	extra	bZIP_1	MI	15_19
15	22	0.48187	extra	bZIP_1	MI	15_22
15	25	0.496513	extra	bZIP_1	MI	15_25
15	30	0.432604	extra	bZIP_1	MI	15_30
19	22	0.488166	extra	bZIP_1	MI	19_22
19	25	0.471607	extra	bZIP_1	MI	19_25
19	30	0.52653	extra	bZIP_1	MI	19_30
22	25	0.476744	extra	bZIP_1	MI	22_25
22	26	0.595678	extra	bZIP_1	MI	22_26
22	27	0.455961	extra	bZIP_1	MI	22_27
22	30	0.600962	extra	bZIP_1	MI	22_30
22	32	0.383479	extra	bZIP_1	MI	22_32
22	34	0.493197	extra	bZIP_1	MI	22_34
22	35	0.404457	extra	bZIP_1	MI	22_35
22	36	0.427275	extra	bZIP_1	MI	22_36
22	37	0.469199	extra	bZIP_1	MI	22_37
22	42	0.402944	extra	bZIP_1	MI	22_42
22	46	0.461823	extra	bZIP_1	MI	22_46
22	47	0.393409	extra	bZIP_1	MI	22_47
22	51	0.425268	extra	bZIP_1	MI	22_51
22	56	0.492204	extra	bZIP_1	MI	22_56
25	26	0.442909	extra	bZIP_1	MI	25_26
25	27	0.437245	extra	bZIP_1	MI	25_27
25	28	0.413289	extra	bZIP_1	MI	25_28
25	29	0.42615	extra	bZIP_1	MI	25_29
25	30	0.506476	extra	bZIP_1	MI	25_30
26	30	0.571852	extra	bZIP_1	MI	26_30
27	28	0.488018	extra	bZIP_1	MI	27_28
27	30	0.480282	extra	bZIP_1	MI	27_30
27	32	0.4859	extra	bZIP_1	MI	27_32
27	35	0.393856	extra	bZIP_1	MI	27_35
28	30	0.393809	extra	bZIP_1	MI	28_30
29	30	0.45299	extra	bZIP_1	MI	29_30
30	33	0.454545	extra	bZIP_1	MI	30_33
30	35	0.416824	extra	bZIP_1	MI	30_35
30	37	0.483612	extra	bZIP_1	MI	30_37
30	40	0.412607	extra	bZIP_1	MI	30_40
30	46	0.493738	extra	bZIP_1	MI	30_46
33	36	0.399961	extra	bZIP_1	MI	33_36
33	37	0.40915	extra	bZIP_1	MI	33_37
34	35	0.421202	extra	bZIP_1	MI	34_35
34	37	0.459943	extra	bZIP_1	MI	34_37
34	39	0.38248	extra	bZIP_1	MI	34_39
34	46	0.431588	extra	bZIP_1	MI	34_46
35	36	0.457336	extra	bZIP_1	MI	35_36
35	37	0.453548	extra	bZIP_1	MI	35_37
36	37	0.511971	extra	bZIP_1	MI	36_37
36	39	0.42797	extra	bZIP_1	MI	36_39
36	40	0.382673	extra	bZIP_1	MI	36_40
36	46	0.452842	extra	bZIP_1	MI	36_46
37	39	0.475076	extra	bZIP_1	MI	37_39
37	40	0.468929	extra	bZIP_1	MI	37_40
37	41	0.423295	extra	bZIP_1	MI	37_41
37	43	0.429938	extra	bZIP_1	MI	37_43
37	46	0.538669	extra	bZIP_1	MI	37_46
37	47	0.42212	extra	bZIP_1	MI	37_47
37	56	0.460622	extra	bZIP_1	MI	37_56
38	39	0.412296	extra	bZIP_1	MI	38_39
39	46	0.425464	extra	bZIP_1	MI	39_46
40	41	0.431391	extra	bZIP_1	MI	40_41
40	42	0.385462	extra	bZIP_1	MI	40_42
40	46	0.476405	extra	bZIP_1	MI	40_46
40	47	0.388253	extra	bZIP_1	MI	40_47
41	42	0.398928	extra	bZIP_1	MI	41_42
41	46	0.433218	extra	bZIP_1	MI	41_46
42	46	0.43583	extra	bZIP_1	MI	42_46
43	46	0.403144	extra	bZIP_1	MI	43_46
46	47	0.56216	extra	bZIP_1	MI	46_47
46	50	0.384206	extra	bZIP_1	MI	46_50
46	51	0.464635	extra	bZIP_1	MI	46_51
46	55	0.382256	extra	bZIP_1	MI	46_55
46	56	0.450378	extra	bZIP_1	MI	46_56
46	57	0.404378	extra	bZIP_1	MI	46_57
47	51	0.423641	extra	bZIP_1	MI	47_51
48	53	0.395816	extra	bZIP_1	MI	48_53
51	54	0.388557	extra	bZIP_1	MI	51_54
51	56	0.485242	extra	bZIP_1	MI	51_56
51	58	0.411027	extra	bZIP_1	MI	51_58
53	54	0.384774	extra	bZIP_1	MI	53_54
53	56	0.518784	extra	bZIP_1	MI	53_56
54	56	0.458713	extra	bZIP_1	MI	54_56
55	56	0.478653	extra	bZIP_1	MI	55_56
56	58	0.47704	extra	bZIP_1	MI	56_58
56	60	0.457715	extra	bZIP_1	MI	56_60
56	61	0.420181	extra	bZIP_1	MI	56_61
57	58	0.478739	extra	bZIP_1	MI	57_58
58	60	0.400276	extra	bZIP_1	MI	58_60
58	61	0.412081	extra	bZIP_1	MI	58_61
58	62	0.431364	extra	bZIP_1	MI	58_62
58	64	0.39578	extra	bZIP_1	MI	58_64
59	60	0.510505	extra	bZIP_1	MI	59_60
59	61	0.479795	extra	bZIP_1	MI	59_61
60	61	0.605348	extra	bZIP_1	MI	60_61
60	62	0.408718	extra	bZIP_1	MI	60_62
61	62	0.427389	extra	bZIP_1	MI	61_62
62	63	0.479746	extra	bZIP_1	MI	62_63
62	64	0.441561	extra	bZIP_1	MI	62_64
63	64	0.731361	extra	bZIP_1	MI	63_64
17	20	0.13814	intra	bZIP_1	MIp	17_20
1	4	0.0934	between	bZIP_1	MIp	1_4
2	4	0.270946	between	bZIP_1	MIp	2_4
3	4	0.211616	between	bZIP_1	MIp	3_4
4	5	0.201521	between	bZIP_1	MIp	4_5
4	6	0.207424	between	bZIP_1	MIp	4_6
4	7	0.3049	between	bZIP_1	MIp	4_7
5	17	0.09134	between	bZIP_1	MIp	5_17
7	20	0.101648	between	bZIP_1	MIp	7_20
8	9	0.062162	between	bZIP_1	MIp	8_9
9	18	0.157095	between	bZIP_1	MIp	9_18
9	20	0.077789	between	bZIP_1	MIp	9_20
10	14	0.07204	between	bZIP_1	MIp	10_14
10	20	0.137332	between	bZIP_1	MIp	10_20
11	20	0.1329	between	bZIP_1	MIp	11_20
12	18	0.081412	between	bZIP_1	MIp	12_18
12	20	0.133912	between	bZIP_1	MIp	12_20
14	15	0.075803	between	bZIP_1	MIp	14_15
15	18	0.108923	between	bZIP_1	MIp	15_18
15	20	0.127783	between	bZIP_1	MIp	15_20
16	20	0.181641	between	bZIP_1	MIp	16_20
17	19	0.156345	between	bZIP_1	MIp	17_19
17	25	0.137624	between	bZIP_1	MIp	17_25
18	22	0.094113	between	bZIP_1	MIp	18_22
18	27	0.073258	between	bZIP_1	MIp	18_27
18	28	0.108406	between	bZIP_1	MIp	18_28
18	56	0.106706	between	bZIP_1	MIp	18_56
19	20	0.178461	between	bZIP_1	MIp	19_20
20	25	0.09421	between	bZIP_1	MIp	20_25
1	2	0.354301	extra	bZIP_1	MIp	1_2
1	3	0.183969	extra	bZIP_1	MIp	1_3
1	5	0.128234	extra	bZIP_1	MIp	1_5
1	6	0.090845	extra	bZIP_1	MIp	1_6
2	3	0.338003	extra	bZIP_1	MIp	2_3
2	7	0.11369	extra	bZIP_1	MIp	2_7
3	5	0.187659	extra	bZIP_1	MIp	3_5
3	6	0.135085	extra	bZIP_1	MIp	3_6
5	6	0.150498	extra	bZIP_1	MIp	5_6
6	7	0.10598	extra	bZIP_1	MIp	6_7
6	25	0.06438	extra	bZIP_1	MIp	6_25
6	42	0.071653	extra	bZIP_1	MIp	6_42
7	11	0.132143	extra	bZIP_1	MIp	7_11
7	19	0.077446	extra	bZIP_1	MIp	7_19
7	26	0.064388	extra	bZIP_1	MIp	7_26
9	27	0.188555	extra	bZIP_1	MIp	9_27
10	11	0.136416	extra	bZIP_1	MIp	10_11
10	12	0.111204	extra	bZIP_1	MIp	10_12
10	15	0.087655	extra	bZIP_1	MIp	10_15
10	16	0.135615	extra	bZIP_1	MIp	10_16
10	19	0.115444	extra	bZIP_1	MIp	10_19
10	21	0.0697	extra	bZIP_1	MIp	10_21
10	25	0.221909	extra	bZIP_1	MIp	10_25
10	27	0.084027	extra	bZIP_1	MIp	10_27
10	28	0.061089	extra	bZIP_1	MIp	10_28
11	12	0.221418	extra	bZIP_1	MIp	11_12
11	19	0.070557	extra	bZIP_1	MIp	11_19
11	27	0.08736	extra	bZIP_1	MIp	11_27
12	15	0.126826	extra	bZIP_1	MIp	12_15
12	19	0.10926	extra	bZIP_1	MIp	12_19
12	21	0.081569	extra	bZIP_1	MIp	12_21
12	22	0.080925	extra	bZIP_1	MIp	12_22
12	25	0.178375	extra	bZIP_1	MIp	12_25
15	19	0.065012	extra	bZIP_1	MIp	15_19
15	25	0.124391	extra	bZIP_1	MIp	15_25
19	22	0.081798	extra	bZIP_1	MIp	19_22
19	25	0.125376	extra	bZIP_1	MIp	19_25
19	30	0.127948	extra	bZIP_1	MIp	19_30
21	42	0.068373	extra	bZIP_1	MIp	21_42
22	26	0.195822	extra	bZIP_1	MIp	22_26
22	30	0.076358	extra	bZIP_1	MIp	22_30
22	32	0.10001	extra	bZIP_1	MIp	22_32
22	34	0.108578	extra	bZIP_1	MIp	22_34
23	30	0.100475	extra	bZIP_1	MIp	23_30
24	27	0.088202	extra	bZIP_1	MIp	24_27
24	35	0.095961	extra	bZIP_1	MIp	24_35
25	26	0.102226	extra	bZIP_1	MIp	25_26
25	27	0.063075	extra	bZIP_1	MIp	25_27
25	28	0.09525	extra	bZIP_1	MIp	25_28
25	29	0.072237	extra	bZIP_1	MIp	25_29
26	30	0.179656	extra	bZIP_1	MIp	26_30
27	28	0.181524	extra	bZIP_1	MIp	27_28
27	32	0.253148	extra	bZIP_1	MIp	27_32
28	32	0.184172	extra	bZIP_1	MIp	28_32
30	33	0.074883	extra	bZIP_1	MIp	30_33
33	36	0.096016	extra	bZIP_1	MIp	33_36
33	37	0.071187	extra	bZIP_1	MIp	33_37
34	35	0.12293	extra	bZIP_1	MIp	34_35
34	36	0.061534	extra	bZIP_1	MIp	34_36
34	37	0.124128	extra	bZIP_1	MIp	34_37
34	39	0.07919	extra	bZIP_1	MIp	34_39
34	46	0.074857	extra	bZIP_1	MIp	34_46
35	36	0.13164	extra	bZIP_1	MIp	35_36
35	37	0.0914	extra	bZIP_1	MIp	35_37
35	38	0.103889	extra	bZIP_1	MIp	35_38
35	41	0.067471	extra	bZIP_1	MIp	35_41
36	37	0.14528	extra	bZIP_1	MIp	36_37
36	38	0.079255	extra	bZIP_1	MIp	36_38
36	39	0.096795	extra	bZIP_1	MIp	36_39
36	40	0.079619	extra	bZIP_1	MIp	36_40
36	46	0.063312	extra	bZIP_1	MIp	36_46
36	47	0.063072	extra	bZIP_1	MIp	36_47
37	38	0.085209	extra	bZIP_1	MIp	37_38
37	39	0.106835	extra	bZIP_1	MIp	37_39
37	40	0.131957	extra	bZIP_1	MIp	37_40
37	41	0.112882	extra	bZIP_1	MIp	37_41
37	43	0.105282	extra	bZIP_1	MIp	37_43
37	46	0.105542	extra	bZIP_1	MIp	37_46
37	47	0.067664	extra	bZIP_1	MIp	37_47
38	39	0.186014	extra	bZIP_1	MIp	38_39
38	41	0.072619	extra	bZIP_1	MIp	38_41
40	41	0.174848	extra	bZIP_1	MIp	40_41
40	42	0.102849	extra	bZIP_1	MIp	40_42
40	46	0.118445	extra	bZIP_1	MIp	40_46
40	47	0.095311	extra	bZIP_1	MIp	40_47
41	42	0.138588	extra	bZIP_1	MIp	41_42
41	46	0.103471	extra	bZIP_1	MIp	41_46
42	45	0.062804	extra	bZIP_1	MIp	42_45
42	46	0.072574	extra	bZIP_1	MIp	42_46
43	44	0.091133	extra	bZIP_1	MIp	43_44
46	47	0.185628	extra	bZIP_1	MIp	46_47
46	50	0.061797	extra	bZIP_1	MIp	46_50
46	51	0.08047	extra	bZIP_1	MIp	46_51
47	51	0.109253	extra	bZIP_1	MIp	47_51
47	53	0.06452	extra	bZIP_1	MIp	47_53
48	49	0.086878	extra	bZIP_1	MIp	48_49
48	53	0.182924	extra	bZIP_1	MIp	48_53
50	55	0.079991	extra	bZIP_1	MIp	50_55
51	53	0.067148	extra	bZIP_1	MIp	51_53
51	54	0.098378	extra	bZIP_1	MIp	51_54
51	56	0.091111	extra	bZIP_1	MIp	51_56
51	58	0.081865	extra	bZIP_1	MIp	51_58
53	54	0.116346	extra	bZIP_1	MIp	53_54
53	55	0.110345	extra	bZIP_1	MIp	53_55
53	56	0.154196	extra	bZIP_1	MIp	53_56
54	55	0.118503	extra	bZIP_1	MIp	54_55
54	56	0.10216	extra	bZIP_1	MIp	54_56
55	56	0.126254	extra	bZIP_1	MIp	55_56
55	57	0.06788	extra	bZIP_1	MIp	55_57
56	58	0.072585	extra	bZIP_1	MIp	56_58
56	60	0.071134	extra	bZIP_1	MIp	56_60
56	61	0.065279	extra	bZIP_1	MIp	56_61
57	58	0.168066	extra	bZIP_1	MIp	57_58
58	60	0.077419	extra	bZIP_1	MIp	58_60
58	61	0.115681	extra	bZIP_1	MIp	58_61
58	62	0.139342	extra	bZIP_1	MIp	58_62
58	64	0.12127	extra	bZIP_1	MIp	58_64
59	60	0.255629	extra	bZIP_1	MIp	59_60
59	61	0.245805	extra	bZIP_1	MIp	59_61
60	61	0.322046	extra	bZIP_1	MIp	60_61
60	62	0.129601	extra	bZIP_1	MIp	60_62
61	62	0.171145	extra	bZIP_1	MIp	61_62
62	63	0.259327	extra	bZIP_1	MIp	62_63
62	64	0.204242	extra	bZIP_1	MIp	62_64
63	64	0.524161	extra	bZIP_1	MIp	63_64
17	18	0.466417	intra	bZIP_1	SCA	17_18
17	20	0.657771	intra	bZIP_1	SCA	17_20
4	6	0.245407	between	bZIP_1	SCA	4_6
5	17	0.552277	between	bZIP_1	SCA	5_17
9	18	0.644203	between	bZIP_1	SCA	9_18
9	20	0.439744	between	bZIP_1	SCA	9_20
12	18	0.311077	between	bZIP_1	SCA	12_18
14	15	0.684073	between	bZIP_1	SCA	14_15
15	18	0.507962	between	bZIP_1	SCA	15_18
15	20	0.467178	between	bZIP_1	SCA	15_20
16	20	0.231992	between	bZIP_1	SCA	16_20
17	19	0.45299	between	bZIP_1	SCA	17_19
17	25	0.474448	between	bZIP_1	SCA	17_25
19	20	0.272887	between	bZIP_1	SCA	19_20
20	27	0.316633	between	bZIP_1	SCA	20_27
1	5	0.236044	extra	bZIP_1	SCA	1_5
1	6	0.259742	extra	bZIP_1	SCA	1_6
3	6	0.230149	extra	bZIP_1	SCA	3_6
5	6	0.304199	extra	bZIP_1	SCA	5_6
6	25	0.285202	extra	bZIP_1	SCA	6_25
6	42	0.65274	extra	bZIP_1	SCA	6_42
9	27	0.976897	extra	bZIP_1	SCA	9_27
10	15	0.221183	extra	bZIP_1	SCA	10_15
10	42	0.213325	extra	bZIP_1	SCA	10_42
12	15	0.327236	extra	bZIP_1	SCA	12_15
12	19	0.243337	extra	bZIP_1	SCA	12_19
12	21	0.289908	extra	bZIP_1	SCA	12_21
12	25	0.212291	extra	bZIP_1	SCA	12_25
15	30	0.232401	extra	bZIP_1	SCA	15_30
15	42	0.275665	extra	bZIP_1	SCA	15_42
19	25	0.335429	extra	bZIP_1	SCA	19_25
19	30	0.289299	extra	bZIP_1	SCA	19_30
21	25	0.339023	extra	bZIP_1	SCA	21_25
21	42	0.539427	extra	bZIP_1	SCA	21_42
23	24	0.261819	extra	bZIP_1	SCA	23_24
23	30	0.396218	extra	bZIP_1	SCA	23_30
24	27	0.577543	extra	bZIP_1	SCA	24_27
24	35	0.603393	extra	bZIP_1	SCA	24_35
25	27	0.522003	extra	bZIP_1	SCA	25_27
25	30	0.262339	extra	bZIP_1	SCA	25_30
25	42	0.316298	extra	bZIP_1	SCA	25_42
27	28	0.310773	extra	bZIP_1	SCA	27_28
27	32	1.45945	extra	bZIP_1	SCA	27_32
27	35	0.309976	extra	bZIP_1	SCA	27_35
28	32	0.374477	extra	bZIP_1	SCA	28_32
30	35	0.238114	extra	bZIP_1	SCA	30_35
35	38	0.325456	extra	bZIP_1	SCA	35_38
35	41	0.278495	extra	bZIP_1	SCA	35_41
35	42	0.22682	extra	bZIP_1	SCA	35_42
38	39	0.336749	extra	bZIP_1	SCA	38_39
38	41	0.222132	extra	bZIP_1	SCA	38_41
42	45	0.644233	extra	bZIP_1	SCA	42_45
17	18	7699.52	intra	bZIP_1	OMES	17_18
1	4	8308.67	between	bZIP_1	OMES	1_4
2	4	10473.7	between	bZIP_1	OMES	2_4
3	4	13017.8	between	bZIP_1	OMES	3_4
4	5	8884.54	between	bZIP_1	OMES	4_5
4	6	9180.11	between	bZIP_1	OMES	4_6
4	7	11884.7	between	bZIP_1	OMES	4_7
4	10	8629.34	between	bZIP_1	OMES	4_10
4	22	8810.8	between	bZIP_1	OMES	4_22
4	27	8441.8	between	bZIP_1	OMES	4_27
4	30	8050.2	between	bZIP_1	OMES	4_30
4	46	8210.38	between	bZIP_1	OMES	4_46
8	9	10805.5	between	bZIP_1	OMES	8_9
10	14	8498.54	between	bZIP_1	OMES	10_14
10	20	8987.03	between	bZIP_1	OMES	10_20
11	18	8077.6	between	bZIP_1	OMES	11_18
11	20	9231.77	between	bZIP_1	OMES	11_20
12	20	7983.29	between	bZIP_1	OMES	12_20
15	18	8598.39	between	bZIP_1	OMES	15_18
15	20	8527.61	between	bZIP_1	OMES	15_20
16	20	9366.04	between	bZIP_1	OMES	16_20
17	19	7688.96	between	bZIP_1	OMES	17_19
17	25	7757.1	between	bZIP_1	OMES	17_25
18	22	10212.7	between	bZIP_1	OMES	18_22
18	27	8140.16	between	bZIP_1	OMES	18_27
18	28	8244.5	between	bZIP_1	OMES	18_28
18	30	7569.85	between	bZIP_1	OMES	18_30
18	56	8476.18	between	bZIP_1	OMES	18_56
19	20	10394.3	between	bZIP_1	OMES	19_20
20	25	8425.83	between	bZIP_1	OMES	20_25
20	27	8635.13	between	bZIP_1	OMES	20_27
1	2	9710.53	extra	bZIP_1	OMES	1_2
1	3	8633.14	extra	bZIP_1	OMES	1_3
2	3	11902.3	extra	bZIP_1	OMES	2_3
3	10	8344.57	extra	bZIP_1	OMES	3_10
3	11	9229.86	extra	bZIP_1	OMES	3_11
3	22	7736.05	extra	bZIP_1	OMES	3_22
3	30	7776.15	extra	bZIP_1	OMES	3_30
3	46	7633.45	extra	bZIP_1	OMES	3_46
5	6	9526.82	extra	bZIP_1	OMES	5_6
6	42	8295.26	extra	bZIP_1	OMES	6_42
7	11	8941.79	extra	bZIP_1	OMES	7_11
7	15	7986.64	extra	bZIP_1	OMES	7_15
7	25	8235.6	extra	bZIP_1	OMES	7_25
9	27	10510.1	extra	bZIP_1	OMES	9_27
10	11	16636.7	extra	bZIP_1	OMES	10_11
10	12	15596.4	extra	bZIP_1	OMES	10_12
10	15	9022.77	extra	bZIP_1	OMES	10_15
10	16	7809.76	extra	bZIP_1	OMES	10_16
10	21	10777.2	extra	bZIP_1	OMES	10_21
10	22	10045.5	extra	bZIP_1	OMES	10_22
10	25	10767	extra	bZIP_1	OMES	10_25
10	27	8108.37	extra	bZIP_1	OMES	10_27
10	28	7764.71	extra	bZIP_1	OMES	10_28
10	42	9041.25	extra	bZIP_1	OMES	10_42
11	12	15589.6	extra	bZIP_1	OMES	11_12
11	22	8841.07	extra	bZIP_1	OMES	11_22
11	25	9276.7	extra	bZIP_1	OMES	11_25
11	27	8447.26	extra	bZIP_1	OMES	11_27
11	30	8060.79	extra	bZIP_1	OMES	11_30
11	46	8756.8	extra	bZIP_1	OMES	11_46
11	56	8157.22	extra	bZIP_1	OMES	11_56
12	21	11799.1	extra	bZIP_1	OMES	12_21
12	22	8939.94	extra	bZIP_1	OMES	12_22
12	25	9814.19	extra	bZIP_1	OMES	12_25
15	22	7847.36	extra	bZIP_1	OMES	15_22
15	25	8499.24	extra	bZIP_1	OMES	15_25
15	42	8192.54	extra	bZIP_1	OMES	15_42
19	22	8165.6	extra	bZIP_1	OMES	19_22
19	25	8118.77	extra	bZIP_1	OMES	19_25
19	30	9124.86	extra	bZIP_1	OMES	19_30
21	25	9017.42	extra	bZIP_1	OMES	21_25
22	25	10250.2	extra	bZIP_1	OMES	22_25
22	26	9181.09	extra	bZIP_1	OMES	22_26
22	27	8483.08	extra	bZIP_1	OMES	22_27
22	30	10830.9	extra	bZIP_1	OMES	22_30
22	32	7938.01	extra	bZIP_1	OMES	22_32
22	34	9193.1	extra	bZIP_1	OMES	22_34
22	35	8228.86	extra	bZIP_1	OMES	22_35
22	36	8107.81	extra	bZIP_1	OMES	22_36
22	37	8068.9	extra	bZIP_1	OMES	22_37
22	42	9437.29	extra	bZIP_1	OMES	22_42
22	46	7699.79	extra	bZIP_1	OMES	22_46
22	47	8635.19	extra	bZIP_1	OMES	22_47
22	51	7900.78	extra	bZIP_1	OMES	22_51
22	56	9382.8	extra	bZIP_1	OMES	22_56
23	24	15169	extra	bZIP_1	OMES	23_24
24	35	8240.77	extra	bZIP_1	OMES	24_35
25	26	8480.71	extra	bZIP_1	OMES	25_26
25	27	9477.1	extra	bZIP_1	OMES	25_27
25	28	8769.32	extra	bZIP_1	OMES	25_28
25	29	8562.43	extra	bZIP_1	OMES	25_29
25	30	8782.69	extra	bZIP_1	OMES	25_30
25	42	9515.85	extra	bZIP_1	OMES	25_42
26	30	15146.1	extra	bZIP_1	OMES	26_30
27	28	17928.9	extra	bZIP_1	OMES	27_28
27	30	13742.9	extra	bZIP_1	OMES	27_30
27	32	12009.4	extra	bZIP_1	OMES	27_32
27	35	11417.3	extra	bZIP_1	OMES	27_35
28	30	12115.4	extra	bZIP_1	OMES	28_30
28	32	12096.1	extra	bZIP_1	OMES	28_32
29	30	12866.5	extra	bZIP_1	OMES	29_30
30	33	8434.52	extra	bZIP_1	OMES	30_33
30	35	9175.31	extra	bZIP_1	OMES	30_35
30	37	9275.35	extra	bZIP_1	OMES	30_37
30	40	7708.86	extra	bZIP_1	OMES	30_40
30	46	10088.4	extra	bZIP_1	OMES	30_46
34	35	8909.94	extra	bZIP_1	OMES	34_35
34	36	7881.64	extra	bZIP_1	OMES	34_36
34	37	8862.3	extra	bZIP_1	OMES	34_37
34	39	8145.01	extra	bZIP_1	OMES	34_39
34	46	7828.88	extra	bZIP_1	OMES	34_46
35	36	10677.8	extra	bZIP_1	OMES	35_36
35	37	11330.4	extra	bZIP_1	OMES	35_37
35	38	8537.78	extra	bZIP_1	OMES	35_38
35	42	8176.62	extra	bZIP_1	OMES	35_42
36	37	11915.4	extra	bZIP_1	OMES	36_37
36	38	8113.97	extra	bZIP_1	OMES	36_38
36	39	9538.56	extra	bZIP_1	OMES	36_39
36	46	8498.91	extra	bZIP_1	OMES	36_46
36	47	8187.87	extra	bZIP_1	OMES	36_47
37	38	8225.71	extra	bZIP_1	OMES	37_38
37	39	10278.3	extra	bZIP_1	OMES	37_39
37	40	8598.45	extra	bZIP_1	OMES	37_40
37	41	7638.6	extra	bZIP_1	OMES	37_41
37	43	8179.71	extra	bZIP_1	OMES	37_43
37	46	11024.5	extra	bZIP_1	OMES	37_46
[truncated: 1,712 more rows]
